# Supplementary material for: Ethnic Disparities in Achieving Treatment Targets and Organ Damage Accrual in Systemic Lupus Erythematosus: A Multi-Centre Study from Malaysia
Source: J Clin Med. 2026 Apr 29;15(9):3387. doi: 10.3390/jcm15093387 (PMC13164077; doi:10.3390/jcm15093387)
Supplement: Supplementary file 1 [file jcm-15-03387-s001.zip]

Archive with 1 entries (1 files):
- jcm-4162609-supplementary.xlsx
