# Supplementary material for: Ethnic Disparities in Achieving Treatment Targets and Organ Damage Accrual in Systemic Lupus Erythematosus: A Multi-Centre Study from Malaysia
Source: J Clin Med. 2026 Apr 29;15(9):3387. doi: 10.3390/jcm15093387 (PMC13164077; doi:10.3390/jcm15093387)
Supplement: Supplementary file 1 [file jcm-15-03387-s001.zip › jcm-4162609-supplementary.xlsx]

## Sheet: Sheet1
year SLE	Age diagnosis	Constitutional	Haemato	MC	MSK	renal	NPSLE	Serositis	RemissionOnset_censored	Early_target	HCQ	AntidsDNA	C3	C4	Damage	SLEDAI	EthnicMalay0
2022	26	1	1	1	0	1	0	0	12.01	0	1	1	1	1	0	13	1
2022	18	1	1	0	0	1	0	1	12.01	0	1	0			0	14	1
2021	27	1	1	1	1	1	0	0	12.01	0	1	0	1	1	0	17	3
2015	17	1	1	1	1	1	0	1	12.01	0	1	1			0	13	0
2011	27	1	1	1	0	0	0	1	12.01	0	0	1	1	1	1	9	0
2020	43	0	1	1	0	0	0	0	12.01	0	1				1	7	3
2020	17	1	0	1	1	0	0	0	12.01	0	1	0	0	0	0	6	0
2021	24	1	1	1	1	0	0	0	12.01	0	1	1	1	1	0	8	0
2019	28	0	0	0	1	0	0	0	12.01	0	1	1	0	0	1	6	0
2022	50	1	1	1	1	1	0	0	12.01	0					0	10	1
2019	40	0	1	0	0	1	0	0	12.01	0	0	1	1		1	12	0
2019	18	0	1	1	1	1	0	0	12.01	0	1	1			0	12	1
2014	55	0	1	1	1	1	0	0	12.01	0	1	1			1	12	1
2020	23	1	1	1	1	1	0	0	12.01	0	1	1	1	1	0	11	0
2017	32	0	1	0	0	1	0	0	12.01	0	1	0	0	0	0	5	0
2021	30	0	0	0	1	0	0	0	12.01	0	1	0	1	0	0	6	0
2022	47	0	1	1	1	1	0	0	12.01	0	1		1	1	0	9	0
2017	29	0	1	1	0	0	0	0	12.01	0	1		1	1	0	4	0
2010	17	1	1	1	0	1	1	0	12.01	0	1	1	1	0	0	20	0
2017	67	0	1	1	0	0	0	0	12.01	0	1	1	1	1	0	7	1
2015	16	0	1	0	0	0	0	0	12.01	0	1		0	1	0	2	0
2006	15	0	0	1	1	0	0	0	12.01	0	1	1	1	1	1	12	0
2016	16	1	1	1	1	1	0	1	12.01	0	1	1	1	1	0	22	0
2019	20	1	0	1	1	1	0	0	12.01	0	1	1	1	1	0	10	0
2014	29	0	1	1	1	0	0	0	12.01	0	1		1	0	0	10	0
2016	26	1	0	1	1	0	0	0	12.01	0	1		1	0	0	13	0
2017	30	1	1	1	1	1	0	0	12.01	0	1	1	1	1	1	13	1
2015	59	0	1	0	0	1	0	0	12.01	0	1	1	1	1	1	9	1
2019	21	1	1	1	1	1	1	0	12.01	0	1	1	1	1	0	21	0
2016	49	0	1	0	0	0	0	0	12.01	0	1	0	0	0	1	1	0
2017	47	1	0	1	1	0	0	0	12.01	0	1		0	0	0	8	1
2016	18	0	1	1	0	1	0	0	12.01	0	1		0	0	0	9	0
2020	55	0	1	0	0	0	0	0	12.01	0	0			0	0	1	0
2018	23	0	1	0	0	0	0	0	12.01	0	1	1	0	0	0	4	0
2018	12	1	1	1	0	0	0	0	12.01	0	1	1	1	1	0	11	1
2017	34	0	1	0	1	0	0	0	12.01	0	1	1	1	1	0	8	0
2019	27	1	1	1	1	0	0	0	12.01	0	1	1	1	1	1	12	0
2019	19	1	1	1	1	0	0	0	12.01	0	1	1	1	1	0	13	0
2018	44	0	0	1	1	1	0	0	12.01	0	1		0	0	0	10	0
2017	34	0	1	0	0	0	1	0	12.01	0	1	1	0	0	0	12	0
2024	47	1	1	1	1	1	0	1	12.01	0	1	1	1	1	0	17	0
2016	17	0	0	1	1	0	0	0	12.01	0	1	0	0	0	0	4	0
2022	20	1	1	1	0	0	0	0	12.01	0	1	1	1	0	0	11	0
2015	43	0	1	1	1	0	0	0	12.01	0	1				0	4	0
2022	35	0	1	1	0	1	0	1	12.01	0	1		1	1	1	8	0
2020	25	1	1	1	1	0	0	0	12.01	0	1		1	1	0	7	0
2014	39	1	1	0	0	1	1	0	12.01	0	1	1	1	1	1	8	0
2018	31	1	1	0	1	0	0	0	12.01	0	1	1	1	1	0	7	0
2003	23	0	0	1	1	0	0	0	12.01	0	1	1			0	4	0
2017	20	1	1	1	1	0	0	0	12.01	0	1	1	1	1	0	12	0
2009	30	0	1	1	1	1	0	0	12.01	0	1	0	1	1	0	10	0
2021	42	1	0	1	1	0	0	0	12.01	0	1	1	0	0	0	7	0
2015	27	1	1	1	1	1	0	0	12.01	0	1				1	11	0
2017	27	0	1	1	1	0	0	0	12.01	0	1	1	1	1	0	13	0
2019	21	0	0	1	1	1	0	0	12.01	0	1	1			1	12	0
2018	34	1	1	1	1	0	1	0	12.01	0	1	1	1	1	0	24	0
2022	24	1	1	1	0	1	1	1	12.01	0	1	1	1	1	0	20	0
2017	22	0	1	0	1	1	0	0	12.01	0	1	1	1	1	0	9	0
2015	30	0	0	1	0	0	1	0	12.01	0	1	1	0	0	0	14	0
2016	17	1	1	1	1	1	1	0	12.01	0	1	1	1	1	1	20	0
2017	20	1	0	1	1	0	1	0	12.01	0	1	1	1	0	0	23	0
2015	36	0	0	0	1	0	0	0	12.01	0	1	0	0	0	0	4	0
2018	22	1	1	1	1	0	0	0	12.01	0	1	1	1	1	0	9	0
2017	31	1	1	1	1	0	1	0	12.01	0	1	1	0	0	0	11	1
2013	24	0	1	0	1	0	0	0	12.01	0	1	1	0	0	0	6	0
2017	57	1	1	1	0	0	0	0	12.01	0	1		0	0	0	5	1
2021	21	0	1	1	1	0	0	0	12.01	0	1	1	1	1	1	7	3
2015	19	0	0	1	1	0	1	0	12.01	0	1		1	1	0	12	0
2020	23	1	0	1	1	0	0	0	12.01	0	1	1			0	7	0
2020	36	1	1	1	1	1	0	0	12.01	0	1	1			0	7	0
2016	22	0	1	0	0	0	0	0	12.01	0	1		0	0	0	1	0
2017	60	0	1	1	0	1	0	1	12.01	0	1	1	1	0	0	12	1
2018	23	1	0	1	1	0	0	0	12.01	0	1	1	1	0	0	17	0
2017	32	1	1	1	1	1	0	0	12.01	0	1		1	1	1	9	0
2018	26	0	0	0	0	0	1	0	12.01	0	1		1	1	0	18	0
2000	44	0	1	1	1	1	0	0	12.01	0	1	1	1	1	0	24	1
1999	28	0	1	0	0	1	0	0	12.01	0	0	1	1	1	0	10	1
1999	28	0	1	1	0	1	0	0	12.01	0	1		1	1	0	7	0
2009	25	0	1	0	1	0	0	0	12.01	0	1	0	0	0	0	1	2
2020	29	1	1	1	1	1	0	0	12.01	0	1	0			0	20	1
2006	42	0	0	0	1	0	0	0	12.01	0	1	1	1	0	0	8	1
2007	35	0	0	1	1	0	0	0	12.01	0	1	1	0	0	0	5	0
2018	22	0	1	1	0	0	0	0	12.01	0	1	1	0	1	0	5	0
2023	53	0	0	0	1	0	0	0	12.01	0	1			0	0	4	0
2019	37	0	1	0	0	0	0	0	12.01	0	1	0	1	1	0	3	1
2020	22	1	1	1	0	1	1	0	12.01	0	1	0	1	1	0	21	0
2014	26	0	0	1	1	0	0	0	12.01	0	1	0	0	0	0	6	0
2017	16	1	1	0	1	1	0	0	12.01	0	1	1			0	8	0
2020	31	0	1	1	0	1	0	0	12.01	0	1	1	0	0	0	9	0
2018	10	1	1	1	0	0	0	0	12.01	0	1		1	1	0	10	2
2021	37	1	1	1	0	0	0	0	12.01	0	1	1	0	0	0	11	0
2011	16	1	1	1	1	0	0	0	12.01	0	1		1	1	0	7	0
2017	21	0	1	1	1	1	0	0	12.01	0	1	0	1	1	0	11	0
2013	19	1	1	1	1	1	0	0	12.01	0	1	1	1	1	1	12	0
2015	12	0	1	1	1	0	0	0	12.01	0	1	0	0	0	0	8	0
2012	38	1	0	0	1	0	0	1	12.01	0	1		0	0	0	9	0
2016	17	0	0	0	1	0	0	0	12.01	0	1	0	0	1	0	4	0
2021	12	1	1	1	1	1	0	0	12.01	0	1	1	1	1	0	17	0
2011	12	1	1	1	1	1	0	0	12.01	0	1	1	1	1	0	13	0
2015	31	0	1	1	1	0	0	0	12.01	0	1		1	1	1	15	1
2017	22	1	1	1	0	1	0	0	12.01	0	0				0	8	0
2011	21	0	1	0	0	1	0	0	12.01	0		1	1	1	1	10	0
2017	24	1	1	1	1	1	0	0	12.01	0	1	1	1	1	1	15	0
2008	22	0	0	1	1	0	0	0	12.01	0	1	1	1	1	0	11	0
2008	22	0	1	1	1	0	0	0	12.01	0	1	1	1	1	0	11	0
2016	15	1	0	1	0	0	0	1	12.01	0	1	1	1	1	0	15	0
2016	32	0	0	1	1	1	0	0	12.01	0	1	1	1	1	0	14	0
2020	40	0	1	1	1	0	0	0	12.01	0	0	1	0	0	0	11	0
2017	15	1	0	1	0	0	0	0	12.01	0	1	1	1	1	0	11	0
2016	12	1	1	1	0	1	1	0	12.01	0	1	1	1	1	0	21	0
2017	41	1	1	1	1	1	1	0	12.01	0	1	0	1	0	0	32	0
2017	46	1	1	1	1	0	0	0	12.01	0	1	1	0	0	0	8	0
2006	13	1	0	0	1	0	1	0	12.01	0	1	0	0	0	0	13	0
2017	14	1	1	1	1	0	0	0	12.01	0	1	1	1	1	0	8	0
2018	29	0	0	1	1	0	0	0	12.01	0	1		0	0	0	8	0
2012	10	1	1	1	1	0	0	0	12.01	0	1				0	17	2
2020	20	0	1	1	1	1	0	0	12.01	0	1	1	1	1	1	15	3
2022	23	0	1	0	0	0	1	0	12.01	0	1	1			0	11	0
2011	12	0	0	1	0	0	0	0	12.01	0	1	1	1	1	1	6	0
2018	23	1	0	1	1	0	1	0	12.01	0	1	0			0	15	0
2016	32	1	1	1	1	0	1	0	12.01	0	1	0	1	0	0	31	0
2020	51	0	0	1	0	0	0	0	12.01	0	1	1			0	4	3
2020	19	1	1	1	1	0	0	0	12.01	0	1	0	1	0	0	9	0
2018	48	0	1	1	0	1	0	1	12.01	0	1		1	1	0	12	0
2018	26	0	1	1	0	0	0	1	12.01	0	1	1	0	0	0	7	0
2015	49	1	0	0	1	0	0	0	12.01	0	1	0			0	5	0
2018	20	0	1	1	0	0	0	0	12.01	0	1		1	1	0	6	0
2019	27	0	1	1	1	0	0	0	12.01	0	1		0	0	1	7	0
2021	39	1	1	1	1	1	0	1	12.01	0	1	1	1	0	0	14	0
2016	26	1	1	1	1	0	0	0	12.01	0	1		1	1	0	10	0
2017	43	0	1	0	1	0	0	0	12.01	0	1	0	0	0	0	2	2
2018	35	0	1	1	1	1	0	0	12.01	0	1	1			0	9	0
2020	13	0	1	1	0	0	0	0	12.01	0	1	1	1	1	0	11	1
2019	38	0	0	1	1	1	0	0	12.01	0	1		1	1	0	10	3
2021	21	1	1	1	1	0	0	1	12.01	0	1	0	1	1	0	14	0
2018	34	1	1	1	0	1	0	1	12.01	0	1	0	1	1	0	23	0
2018	37	1	0	1	1	0	0	0	12.01	0	1	1	1	1	0	7	3
2018	34	1	1	1	1	1	0	1	12.01	0	1	1	1	1	0	30	0
2006	20	1	1	1	1	0	0	0	12.01	0	1	0	0	1	1	11	1
2021	38	1	0	0	0	1	0	0	12.01	0	1	0	1	1	1	7	3
2016	22	0	1	1	1	0	1	0	12.01	0	1		1	1	0	13	0
2018	19	1	0	1	1	0	0	0	12.01	0	1				0	6	0
2021	29	1	1	1	0	0	1	0	12.01	0	0	1	1	1	0	24	0
2013	27	0	1	1	0	0	0	0	12.01	0	1	1	1	1	0	7	1
2021	15	1	1	1	1	0	0	0	12.01	0	1		1	1	0	12	0
2017	30	0	1	1	1	1	0	0	12.01	0	1	1			1	15	0
2017	34	0	1	0	1	0	0	0	12.01	0	1	1	1	1	0	8	0
2017	22	1	1	1	1	0	0	0	12.01	0	1	1	1	1	0	8	1
2016	19	0	1	1	1	0	0	0	12.01	0	1	0	1	1	0	10	0
2010	25	0	0	0	1	0	0	0	12.01	0	1	1	1	1	0	8	0
2016	34	1	1	1	1	1	0	0	12.01	0	1		1	1	0	20	3
2019	29	1	1	1	1	0	0	0	12.01	0	1	0	0	0	0	11	0
2021	13	1	1	1	1	0	0	0	12.01	0	1	1	0	1	0	16	0
2017	23	0	1	1	1	1	0	0	12.01	0	1	1	1	1	0	19	1
2015	50	0	0	1	1	0	0	0	12.01	0	1				1	6	0
2021	49	0	1	0	0	0	0	0	12.01	0	1	1	1	1	0	5	3
2021	25	1	1	1	1	0	1	0	12.01	0	1	1	1	0	0	14	0
2021	71	1	0	1	1	0	0	0	12.01	0	1	1	1	1	0	13	3
2020	29	0	0	0	0	1	0	1	12.01	0	1	1	1	1	0	10	0
2022	32	0	1	1	0	1	0	0	12.01	0	1	1	1	1	0	12	1
2019	13	1	1	1	0	0	0	0	12.01	0	1		1	1	0	10	0
2022	16	1	1	1	1	1	0	1	12.01	0	1		1	1	0	17	0
2021	47	0	1	1	0	0	0	0	12.01	0	1	1	1	1	0	6	3
2015	17	1	1	1	1	1	0	0	12.01	0	1	1	1	1	0	15	1
2015	56	0	0	0	1	1	0	0	12.01	0	1		0	0	0	4	0
2020	18	1	1	1	0	0	0	1	12.01	0	1	1	1	1	0	14	0
2019	18	1	1	1	1	0	0	0	12.01	0	1	1	1	1	0	11	3
2021	12	1	1	0	1	1	1	1	12.01	0	1		1	1	0	23	0
2023	28	0	1	1	0	0	0	0	12.01	0	1	1	0	0	0	7	0
2020	22	0	0	1	1	0	0	0	12.01	0	1	1	1	1	0	14	0
2014	31	0	1	0	1	0	0	0	12.01	0	1	1	1	0	0	9	1
2022	22	1	1	1	1	0	0	0	12.01	0	0	0	1	0	0	16	0
2016	28	0	1	0	0	1	0	0	12.01	0	1	0	0	0	1	5	0
2014	43	0	0	1	1	0	0	0	12.01	0	1	1	0	0	0	8	0
2023	49	1	1	1	1	0	0	0	12.01	0	1	1	1	1	1	7	0
2021	48	0	0	1	1	0	0	0	12.01	0	1	1	0	0	0	6	0
2010	21	1	1	1	1	1	1	1	12.01	0	1	1	0	0	0	21	0
2020	21	1	1	1	0	1	0	1	12.01	0	1	1	1	1	0	15	0
2017	20	1	1	1	1	0	0	0	12.01	0	1	0	0	0	0	11	0
2020	37	1	1	1	1	0	1	0	12.01	0	1	1	1	0	0	19	0
2015	14	0	1	1	1	0	0	0	12.01	0	1		1	1	0	14	0
2016	31	1	1	1	1	0	0	0	12.01	0	1	1	1	1	0	8	0
2018	21	0	0	1	1	1	0	0	12.01	0	1	1	1	1	0	14	0
2017	24	1	1	1	1	0	0	0	12.01	0	0	1	1	1	1	10	0
2017	14	0	0	0	0	0	0	0	12.01	0	0	1			0	2	1
2004	29	0	1	0	1	1	0	0	12.01	0	0	1	1	1	1	8	1
2005	24	0	0	0	0	1	0	0	12.01	0	0	0	1	1	1	10	0
2003	32	0	1	0	0	1	0	0	12.01	0	0	1	1	1	1	8	2
2003	28	0	1	0	0	1	0	0	12.01	0	0	1	1	1	1	8	0
2005	29	1	0	0	1	1	0	1	12.01	0	1	0	1	0	0		0
2008	38	0	1	0	0	1	0	0	12.01	0	1	1	1	1	0		1
2009	29	0	1	1	0	1	0	0	12.01	0	0	1	1	1	1		0
2011	34	0	1	0	0	1	0	0	12.01	0	0	1	1	1	0		0
2002	28	0	1	0	1	1	0	0	12.01	0	0	1	1	1	0		0
2007	14	0	1	1	1	1	0	0	12.01	0	1	1	1	1	1		1
2011	25	0	0	0	1	1	0	0	12.01	0	0	1	1	1	0		0
2010	28	0	1	1	0	1	0	0	12.01	0	1	1	1	1	0		0
2012	19	1	0	0	1	1	0	1	12.01	0	1	1	1	1	0		2
2019	47	0	1	0	0	1	0	0	12.01	0	0	1	1		1		0
2004	18	0	1	0	0	1	0	0	12.01	0	1	0	1	1	1		0
2016	30	1	1	1	1	1	0	1	12.01	0	1	1	1	1	1		1
2016	41	1	1	1	1	0	0	0	12.01	0	1	0	1	1	1	10	1
2019	40	0	0	1	1	0	0	0	12.01	0	1	1	1	1	0	18	0
2017	27	1	1	1	1	1	0	1	12.01	0	1	1	1	1	0	17	1
2020	29	1	1	1	1	0	0	1	12.01	0	1	1	1	0	0	9	0
2018	28	0	0	1	1	0	0	0	12.01	0	1	1	0	0	0	12	0
2015	22	0	1	0	0	0	0	0	12.01	0	1	1	1	1	0	5	0
2014	43	1	0	1	1	0	0	0	12.01	0	1	1	0	0	0	5	1
2013	19	0	1	1	0	0	1	0	12.01	0	1	0	1	1	0	12	0
2018	52	0	0	1	1	0	1	1	12.01	0	1	1	1	1	0	12	3
2021	23	1	1	1	1	1	0	1	12.01	0	1	1	1	1	0	17	3
	35	1	1	1	1	1	1	1	12.01	0	1	1	1	1	1	20	0
	26	1	0	0	1	0	0	0	12.01	0	1	1	1	1	0	7	0
	22	1	1	1	1	0	0	0	12.01	0		1	1	0	0	11	0
	17	0	1	1	0	1	0	0	12.01	0	1	1	1	1	0	12	0
	24	0	1	1	1	1	0	0	12.01	0	1	1	1	1	0	16	1
	17	1	1	1	1	1	1	1	12.01	0	1	1	1	1	0	24	0
	11	1	1	1	0	1	1	0	12.01	0	1	1	1	1	1	26	0
	20	0	1	1	0	1	1	1	12.01	0	1	1	1	1	0	22	0
	19	1	1	1	1	0	0	0	12.01	0	1	1	1	1	0	15	0
	29	1	1	0	0	0	1	0	12.01	0	1	1	1	1	0	15	1
	15	1	1	1	1	0	0	0	12.01	0	1		1	1	0	14	0
	20	1	1	1	0	1	0	0	12.01	0	1	1	1	1	1	23	0
	9	1	1	1	1	0	0	0	12.01	0	1	1	1	1	0	12	0
	27	0	1	1	1	0	0	0	12.01	0	0	1	1	0	0	13	0
	30	0	1	1	1	0	0	0	12.01	0	1	1	1	1	0	13	0
	20	0	1	1	1	0	0	0	12.01	0	1	1	1	1	0	9	0
	22	1	1	1	0	1	1	0	12.01	0	0	0	1	1	1	5	0
	19	1	0	1	1	0	0	0	12.01	0	1	1	1	1	0	11	0
	20	0	1	1	1	0	0	0	12.01	0	1	1	1	1	0	12	0
	19	1	1	1	0	0	0	0	12.01	0	1	1	1	1	0	10	0
	38	0	1	1	1	0	0	0	12.01	0	1	1	1	1	0	9	0
	17	1	1	1	0	0	1	0	12.01	0	1		0	0	1	22	0
	21	0	1	0	0	0	0	0	12.01	0	1		1	1	0	2	0
	38	0	1	1	1	0	0	0	12.01	0	1		0	0	0	9	0
	44	0	1	1	0	0	0	0	12.01	0	1	0	0	0	0	2	0
	16	0	0	1	1	0	0	0	12.01	0	1		1	0	0	8	0
	39	0	0	0	0	1	0	0	12.01	0	0	1	1	1	0	5	0
	40	0	1	1	1	0	0	0	12.01	0	0		1	0	0	17	0
	28	0	1	0	0	0	0	1	12.01	0	1	1	1	1	0	8	0
	11	1	0	0	0	1	0	0	12.01	0	1	1	1	0	1	9	0
	40	0	1	0	0	0	1	0	12.01	0	1	1	1	0	1	13	0
	18		1	1	0	1	0	0	12.01	0	1	1	1	1	0	22	1
	10	1	1	0	1	0	0	0	12.01	0	1	1	1	1	0	5	0
	12	1	1	1	0	1	0	0	12.01	0	1	1	1	1	0	8	0
	21	1	1	1	1	0	0	0	12.01	0	1	1	1	1	0	8	0
	41	1	1	1	0	0	0	0	12.01	0	1		1	1	0	5	0
	53	1	1	0	0	0	0	1	12.01	0	1	0	1	1	0	6	0
	10	1	1	0	1	0	0	1	12.01	0	1	1	1	1	0	11	0
	20	1	1	1	1	0	0	0	12.01	0	1	1	1	1	0	10	0
	17	1	0	0	1	1	0	0	12.01	0	1	1	1	1	0	9	0
	42	0	1	1	1	1	0	0	12.01	0	1	1	1	1	0	14	0
	24	1	1	1	1	0	0	0	12.01	0	1	0	0	1	0	13	0
	15	1	0	1	0	0	0	0	12.01	0	1		1	0	1	5	0
	23	1	1	1	1	0	0	0	12.01	0	1	0	1	1	1	17	0
	37	1	0	1	1	0	1	0	12.01	0	1	0	1	0	1	17	0
	16	0	1	1	1	1	0	0	12.01	0	1				0	9	0
	24	0	1	0	0	0	0	0	12.01	0	1	1	1	0	0	5	0
	20	0	1	1	1	1	0	0	12.01	0	1		1	1	0	19	0
	37	1	1	1	1	1	1	1	12.01	0	1	1	1	1	0	25	0
	31	1	1	1	1	0	0	0	12.01	0	1	1	1	1	0	9	0
	13	1	1	0	1	1	0	0	12.01	0	1		1	1	0	3	0
	29	1	1	0	0	1	0	0	12.01	0	1	1	1	1	0	10	0
	34	1	1	1	0	1	1	0	12.01	0	1		1	0	1	19	0
	32	1	1	1	1	1	0	0	12.01	0	1	1	1	1	1	16	0
	35	1	1	0	0	0	0	0	12.01	0	1	0	1	1	0	3	1
	31	1	1	1	0	0	0	0	12.01	0	1	1	1	1	0	20	0
	16	1	1	1	1	0	0	0	12.01	0	1	1	1	1	0	5	0
	26	1	1	0	0	1	0	0	12.01	0	1	1	1	1	0	9	0
	27	1	1	0	0	1	0	0	12.01	0	1	1	1	1	0	16	0
	20	1	1	1	1	0	1	0	12.01	0	1	1	1	1	0	25	0
	12	1	0	1	1	0	0	0	12.01	0	1	1	1	1	0	9	0
	19	1	0	1	1	1	0	0	12.01	0	1	1	0	1	0	15	0
	55	0	1	1	1	0	0	0	12.01	0	1	0	1	1	1	10	0
	12	1	0	1	1	0	0	0	12.01	0	1	1	1	1	0	21	0
	26	1	1	1	1	0	0	0	12.01	0	1	1	1	1	0	9	0
	49	0	0	1	0	1	0	0	12.01	0	1	1	0	0	0	8	0
	31	0	1	1	0	0	0	0	12.01	0	1	1	0	0	0	5	0
	58	0	0	1	0	0	0	1	12.01	0	1		1	1	1	8	0
	58	1	1	1	1	0	0	0	12.01	0	1	1	1	1	1	12	0
	32	0	1	1	1	0	0	0	12.01	0	1		1	1	0	14	0
	15	1	1	1	1	0	0	1	12.01	0	1	1	1	0	1	14	0
	29	0	0	1	1	0	0	0	12.01	0	1	0	1	1	0	14	1
	19	1	1	1	0	0	0	0	12.01	0	1		1	1	1	5	0
	67	1	1	0	0	0	0	0	12.01	0	0	0	1	0	1	3	0
	36	1	1	1	0	0	0	0	12.01	0	1	1	1	1	0	14	0
	22	1	1	1	1	0	0	0	12.01	0	1	1	1	1	1	17	0
	28	0	0	1	1	0	0	0	12.01	0	1	1	1	1	0	6	0
	34	0	1	0	0	0	1	0	12.01	0	0		1	0	1	11	0
	49	0	0	1	1	0	0	0	12.01	0	1	1	1	1	0	6	1
	17	0	0	1	0	1	0	0	12.01	0	1	0	0	0	0	6	0
	32	0	1	1	1	0	0	0	12.01	0	1	1	1	1	0	17	0
	38	1	0	1	1	1	0	0	12.01	0	1	1	1	1	0	17	0
	17	0	1	1	1	1	0	0	12.01	0	1		1	1	1	13	0
	30	1	0	1	1	1	0	0	12.01	0	1	1	1	1	1	11	0
	23	1	1	0	0	0	0	0	12.01	0	1	1	0	1	0	6	0
	61	0	1	1	1	0	0	0	12.01	0	1	1	0	0	0	8	1
	20	1	0	0	1	0	0	0	12.01	0	1	0	0	0	0	1	0
	66	0	1	1	1	0	0	0	12.01	0	1	1	1	1	0	13	0
	30	0	1	1	0	0	0	0	12.01	0	1	1	1	1	1	7	0
	25	1	1	0	0	0	0	1	12.01	0	1	1	1	1	0	7	0
	35	0	1	1	1	0	1	0	12.01	0	1	1	1	1	0	16	0
	37	1	1	0	0	0	0	0	12.01	0	1	1	1	0	0	6	1
	19	1	1	1	1	0	0	0	12.01	0	1	1	1	1	0	8	0
	44	0	1	1	1	0	0	1	12.01	0	1	1	1	1	0	10	0
	14	1	1	0	0	0	0	0	12.01	0	1	1	1	1	0	6	0
	22	1	0	1	0	0	0	0	12.01	0	0	1	1	0	0	11	0
	21	1	1	1	1	0	0	0	12.01	0	1	1	1	1	0	12	0
	19	0	1	1	1	0	1	0	12.01	0	1	1	1	1	0	14	0
	30	1	1	1	1	0	0	0	12.01	0	1	1	1	1	0	22	0
	27	0	1	1	0	0	0	1	12.01	0	1	1	1	0	0	9	0
	38	1	0	1	1	1	0	0	12.01	0	1	1	1	0	1	22	0
	30	1	1	1	0	1	0	0	12.01	0	1	1	1	1	0	13	0
	33	1	1	1	0	0	1	0	12.01	0	1	1	1	1	1	18	0
	37	0	0	1	0	1	0	0	12.01	0	1	1	1	1	0	12	0
	27	1	1	1	1	0	0	0	12.01	0	1	1	1	1	0	10	0
	29	1	0	0	1	0	0	1	12.01	0	1	1	0	0	0	9	0
	43	0	1	1	1	0	0	0	12.01	0	1	1	1	1	0	10	0
	17	1	1	1	1	0	0	0	12.01	0	1	1	1	0	1	10	0
	29	0	0	0	1	0	0	0	12.01	0	1	1	1	1	0	8	0
	14	1	1	1	1	0	0	1	12.01	0	1	1	0	1	0	19	0
	20	1	0	0	0	1	0	0	12.01	0	1	1	1	1	0	9	0
	53	0	1	1	1	0	0	0	12.01	0	1	1	1	1	0	6	0
	12	1	0	1	0	0	0	0	12.01	0	1	1	1	1	0	11	0
	17	0	1	1	1	0	0	0	12.01	0	1	1	1	1	0	11	0
	38	1	1	1	1	0	0	0	12.01	0	1	1	1	1	0	12	1
	16	1	1	1	1	0	0	0	12.01	0	1	1	1	1	0	20	1
	30	1	1	1	1	1	1	1	12.01	0	1	1	1	1	0	24	0
	50	1	1	0	1	0	0	1	12.01	0	1	1	1	1	0	10	0
	11	1	1	1	0	0	0	0	12.01	0	1	1	1	1	0	18	0
	25	1	1	1	0	0	0	0	12.01	0	1	1	1	1	0	8	0
	30	0	1	1	1	1	0	0	12.01	0	1	1	1	1	0	20	0
	27	0	1	1	0	0	0	0	12.01	0	1	1	1	1	0	6	0
	16	0	1	0	1	0	0	0	12.01	0	1	1	1	1	0	5	0
	24	1	1	1	0	1	0	0	12.01	0	1	1	1	1	0	18	0
	27	1	1	1	0	0	0	0	12.01	0	1	1	1	0	0	23	0
	36	1	1	1	1	1	0	1	12.01	0	1	1	1	0	0	18	0
	14	1	1	1	1	0	0	0	12.01	0	1	1	1	1	0	8	0
	22	1	0	1	1	0	0	0	12.01	0	1	1	0	0	0	6	0
	59	1	0	1	0	0	0	0	12.01	0	1	1	1	1	0	6	0
	25	1	1	1	1	1	0	0	12.01	0	1	1	1	1	0	11	0
	16	0	1	1	0	0	0	0	12.01	0	1	0	1	1	0	5	0
	16	1	1	1	1	0	1	0	12.01	0	1	1	1	1	0	23	0
	18	0	1	1	0	1	0	1	12.01	0	1	1	1	1	0	13	0
	16	1	1	1	0	1	0	0	12.01	0	1	1	1	1	1	13	0
	27	0	0	1	0	1	0	0	12.01	0	1	1	0	0	0	8	0
	33	1	1	1	0	0	1	0	12.01	0	1	0	0	0	0	28	1
	26	1	1	1	1	1	0	1	12.01	0	1	1	1	1	0	25	0
	26	0	1	1	0	1	0	0	12.01	0	1	1	1	1	0	14	0
	51	0	0	1	0	0	0	0	12.01	0	1	0	1	0	0	6	0
	15	1	0	1	1	0	0	0	12.01	0	1	1	1	1	0	21	0
	20	0	1	0	1	1	0	0	12.01	0	1	1	1	1	0	11	1
	15	1	0	0	0	0	1	0	12.01	0	1	1	0	0	0	11	0
	26	0	1	1	1	0	0	0	12.01	0	1	1	1	1	0	7	0
	25	1	1	1	1	1	0	1	12.01	0	1	0	1	1	0	11	0
	21	0	1	0	0	1	0	1	12.01	0	1	1	1	1	0	11	0
	31	1	1	0	0	0	0	0	12.01	0	1	1	1	1	0	5	0
	15	1	1	1	1	0	0	0	12.01	0	1	1	1	0	0	11	0
	39	1	1	1	1	1	1	0	12.01	0	1	1	1	1	0	21	0
	29	1	0	1	0	0	0	0	12.01	0	1	0	1	1	0	9	0
	19	1	0	1	0	0	0	0	12.01	0	0	1	1	1	0	15	0
	21	0	1	1	0	1	0	0	12.01	0	1	1	1	1	0	11	0
	25	1	1	0	0	0	0	0	12.01	0	1	1	1	1	0	7	0
	29	1	0	0	0	1	0	0	12.01	0	1	1	1	1	0	8	0
	35	1	1	1	0	1	1	0	12.01	0	1	1	1	1	1	29	0
	12	1	0	0	0	1	0	0	12.01	0	1	1			1	6	0
	16	0	1	0	0	0	1	0	12.01	0	1	0	0	0	0	9	0
	17	0	1	1	1	0	1	0	12.01	0	1	1	1	1	0	17	0
	32	0	0	1	1	0	0	0	12.01	0	1	1	1	1	0	8	0
	20	0	1	0	0	1	0	0	12.01	0	1	0	0	0	0	5	1
	19	1	1	1	1	0	1	1	12.01	0	1	1	1	1	0	26	0
	10	1	1	1	0	0	0	0	12.01	0	1	0	0	0	1	4	0
	13	1	1	1	1	0	0	0	12.01	0	1	1	1	1	0	13	0
	41	0	0	1	1	0	0	0	12.01	0	1	0	0	0	0	6	0
	17	1	0	0	1	1	0	0	12.01	0	1	1	1	1	0	11	0
	15	1	0	1	1	0	0	0	12.01	0	1		0	0	0	9	0
	27	1	1	1	1	0	0	0	12.01	0	1	1	1	1	0	15	0
	31	0	0	1	1	0	0	0	12.01	0	1	1	1	1	0	8	0
	26	1	1	1	1	1	0	0	12.01	0	1	0	1	0	0	7	0
	17	1	0	1	0	1	0	0	12.01	0	1	0	1	0	1	9	0
	20	1	1	1	1	0	0	0	12.01	0	1	1	1	0	0	12	0
	15	1	1	1	1	0	0	0	12.01	0	1	0	1	1	0	5	0
	21	0	0	1	1	0	0	0	12.01	0	1	1	0	0	0	8	0
2021	15	1	1	1	1	1	0	0	12.01	0	1	1	1	0	1	17	0
2017	32	0	1	1	1	0	0	0	12.01	0	1	0	1	1	0	9	1
2020	31	1	1	1	1	0	0	0	12.01	0	1	1	1	1	0	21	0
2011	18	0	1	1	1	0	0	0	12.01	0	1		0	1	0	6	0
2008	31	1	1	1	0	0	0	0	12.01	0	1	0	1	0	0	9	0
2016	21	0	0	1	1	0	0	0	12.01	0	0	1	0	1	0	10	0
2010	36	0	0	0	1	0	0	0	12.01	0	1	1	0	0	0	6	0
2010	42	0	1	1	1	0	0	0	12.01	0	1	1			1	7	1
2018	26	0	1	1	1	1	0	1	12.01	0	1	1	1	1	0	10	0
2021	41	0	1	0	1	0	0	0	12.01	0	1	0	0	0	0	5	0
2019	40	1	1	0	1	1	0	1	12.01	0	1	0	0	0	0	11	0
2023	47	1	1	1	1	1	0	1	12.01	0	1	0	1	0	0	22	0
2019	33	0	1	1	1	0	0	0	12.01	0	1	0	0	0	0	5	1
2020	25	1	1	1	1	0	0	0	12.01	0	1	1	1	1	1	8	0
2015	13	1	1	1	0	1	0	0	12.01	0	1	1	1	1	1	12	1
2023	28	0	0	0	0	0	0	1	12.01	0	1	1	1	1	0	3	2
2008	16	0	0	1	1	1	0	0	12.01	0	0	0	0	0	0	8	0
2016	25	1	1	0	0	0	0	0	12.01	0	1	1	1	1	0	6	0
2016	51	1	1	1	0	1	0	0	12.01	0	1	1	1	1	0	11	1
2008	36	1	1	1	1	0	0	0	12.01	0	1	0			0	12	0
2017	14	1	1	1	1	0	0	0	12.01	0	1	1	1	1	0	9	0
2006	18	1	1	0	0	0	0	0	12.01	0	1	1			0	14	2
2005	14	0	1	0	0	1	0	0	12.01	0	0	1			0	7	3
2005	28	0	1	0	1	0	0	0	12.01	0	1			0	0	5	0
2020	43	1	1	0	0	0	1	0	12.01	0	1	1	1	1	1	14	2
2021	15	1	1	1	0	0	0	0	12.01	0	1	1	1	1	0	8	0
2018	24	0	0	1	1	0	0	0	12.01	0	1	1	0	0	1	10	0
2014	45	1	0	1	1	0	0	0	12.01	0	1	0	1	0	0	6	1
2021	34	0	0	1	0	0	0	0	12.01	0	1	1	1	1	0	8	1
2019	50	1	1	1	1	0	0	0	12.01	0	1	1	1	1	1	13	1
2019	46	1	1	1	1	1	0	0	12.01	0	1		0	0	0	6	1
2011	21	0	0	0	0	0	0	0	12.01	0	0	1	0	0	0	2	0
2014	48	0	1	1	0	0	0	0	12.01	0	1		0	0	1	3	0
2020	31	1	1	1	1	1	0	1	12.01	0	1	1	1	1	0	14	3
2023	23	0	1	0	0	0	1	0	12.01	0	1	0	1	0	0	8	1
2006	42	0	0	1	1	0	0	0	12.01	0	1	0	1	0	0	8	1
2021	13	1	1	1	1	1	0	0	12.01	0	1	1	1	1	0	17	0
2001	20	1	0	1	0	0	0	0	12.01	0	0				0	5	0
2020	19	0	1	1	1	0	0	0	12.01	0	1	1	0	0	0	3	3
2008	10	1	1	1	1	1	0	0	12.01	0	0	1	1	1	1	15	0
2000	26	1	0	1	1	0	0	0	12.01	0	0				0	11	0
2017	26	0	1	0	0	1	0	0	12.01	0	1	1	1	1	0	10	0
2019	40	0	0	1	1	0	0	0	12.01	0	1	1	1	1	0	10	0
2008	13	0	1	1	1	1	0	0	12.01	0	1	0	1	1	0	13	0
2016	29	1	1	1	1	0	0	0	12.01	0	1	1	1	1	0	9	0
2017	42	1	1	0	1	1	0	0	12.01	0	1	1	1	0	0	14	0
2003	41	0	0	1	1	0	0	0	12.01	0	1	1	0	0	1	10	1
2019	19	0	1	0	1	0	0	0	12.01	0	1		1	1	0	6	0
2013	39	0	0	1	1	0	0	0	12.01	0	1	0	0	0	0	6	0
2019	31	1	1	1	1	0	0	0	12.01	0	1	1	1	1	0	20	0
2010	17	1	1	0	0	0	0	0	12.01	0	1	1	1	1	0	6	0
2010	47	1	0	1	1	0	0	0	12.01	0	1	1	1	1	0	7	0
2011	38	0	0	1	1	0	0	0	12.01	0	1	0	0	0	1	6	0
2017	54	0	0	1	1	0	0	0	12.01	0	1	1	1	1	0	8	0
2019	54	1	1	1	1	1	0	0	12.01	0	1		1	1	0	10	1
2018	16	0	1	1	1	0	0	0	12.01	0	1	1	1	1	0	12	0
2017	40	1	1	1	1	1	1	0	12.01	0	1		1	1	0	18	0
2016	18	1	0	0	1	1	0	0	12.01	0	1	1	1	1	0	13	0
2020	23	1	0	1	1	0	0	0	12.01	0	1	1	1	0	0	11	2
2021	34	0	0	0	0	1	0	1	12.01	0	1	0	1	0	1	12	0
2010	32	1	1	1	1	0	0	0	12.01	0	1	1	1	1	0	14	3
2005	50	1	1	1	1	0	0	0	12.01	0	1	0			0	16	3
2018	11	0	0	1	1	0	0	0	12.01	0	1	1	1	1	0	16	0
2024	33	1	1	1	0	0	0	0	12.01	0	1	1	1	0	0	9	3
2011	29	0	1	1	0	0	0	0	12.01	0	0	0	1	1	1	5	1
2010	22	1	1	1	1	0	0	0	12.01	0	1	1	0	0	0	11	0
2012	23	1	1	1	1	0	0	0	12.01	0	1	0	1	0	0	6	0
2005	10	1	1	0	0	0	0	0	12.01	0	1	1	1	1	0	6	1
2005	14	1	1	1	1	0	0	0	12.01	0	0		1	0	1	9	0
2021	28	0	0	0	1	0	0	0	12.01	0	1	1	1	1	0	8	0
2011	13	1	0	1	1	0	1	0	12.01	0	1	1	1	1	0	11	0
2022	63	0	0	0	1	0	0	0	12.01	0	1	1	0	0	0	6	0
2017	24	1	0	1	1	0	0	0	12.01	0	1		1	1	0	10	0
2015	33		1	0	0	1	1	0	12.01	0	1		1	1	1	7	0
2021	14	1	0	1	1	1	0	0	12.01	0	1				0	7	0
2007	24	0	0	1	1	0	0	0	12.01	0	1	1	1	1	0	10	1
2004	12	0	0	0	1	1	0	0	12.01	0	1				1	8	1
2021	29	1	1	1	1	0	0	0	12.01	0	1	1			0	13	1
2015	44	0	0	0	1	0	0	0	12.01	0	1		1	1	0	6	1
2021	14	1	1	1	0	0	0	0	12.01	0	1	1	1	1	0	12	0
2020	29	0	1	1	0	0	0	0	12.01	0	1	0	1	0	0	6	1
2022	13	1	1	1	0	1	0	1	12.01	0	1	1	1	1	0	26	0
2020	61	0	1	0	0	0	0	0	12.01	0	1	0	0	0	1	1	3
2016	25	1	1	1	1	0	0	0	12.01	0	1	1	1	1	0	10	0
2016	43	0	0	1	0	0	0	0	12.01	0	1	1	0	0	1	6	1
2023	44	1	1	1	0	1	1	1	12.01	0	1	1	1	0	0	24	0
2008	25	1	0	1	0	0	0	1	12.01	0	1	1			0	11	1
2023	31	1	1	0	0	0	0	0	12.01	0	1	1	1	1	0	6	0
2020	15	1	1	1	1	0	1	0	12.01	0	1	1	1	1	0	10	0
2016	35	0	1	1	1	1	0	0	12.01	0	1	0	1	1	0	12	0
2022	40	0	1	1	1	1	0	0	12.01	0	1	1	1	0	0	18	0
2022	17	1	1	1	0	1	0	0	12.01	0	1	1	1	0	0	13	0
2016	42	0	1	1	1	0	0	0	12.01	0	1	1			0	9	0
2023	30	1	1	1	1	0	0	1	12.01	0	1	1	1	0	0	22	0
2019	29	1	1	0	1	1	0	0	12.01	0	1		1	0	0	8	0
2017	29	1	1	1	1	1	0	1	12.01	0	1	1	1	1	0	19	1
2016	28	0	1	0	1	0	0	0	12.01	0	1	1			0	7	0
2010	15	1	1	0	1	0	0	0	12.01	0	1	1	0	1	0	9	0
2016	27	1	1	1	1	1	0	0	12.01	0	1	1	1	1	1	14	3
2020	28	1	1	1	0	1	1	0	12.01	0	1		1	0	0	16	3
2017	36	1	0	1	1	0	0	0	12.01	0	1	1	1	1	0	19	3
2018	38	0	1	1	1	0	0	0	12.01	0	1	1			0	7	0
2018	29	1	1	0	0	0	0	0	12.01	0	1	1	1	1	0	7	0
2012	22	1	0	0	1	1	1	0	12.01	0	1	1	0	1	1	9	3
1997	15	1	0	0	1	0	0	0	12.01	0	1	0	0	0	0	6	0
1996	23	0	1	1	0	1	0	0	12.01	0	1	1	1	1	0	14	1
2004	18	1	0	1	1	1	0	0	12.01	0	1	1	1	1	0	21	1
2016	14	1	1	0	0	0	0	0	12.01	0	1	0	0	0	0	4	0
2020	49	1	1	1	0	1	1	0	12.01	0	1	0	1	1	1	22	0
1999	25	1	1	0	1	0	0	0	12.01	0	1	1	0	1	0	9	3
2011	53	0	1	0	1	0	0	0	12.01	0	0	1	1	1	0	5	1
2015	21	1	1	1	1	1	0	0	12.01	0	0	1	0	1	0	20	3
2016	20	1	0	1	1	1	0	1	12.01	0	1	1	1	1	0	23	0
2008	25	0	0	0	0	1	0	0	12.01	0	1	1	0	0	0	10	3
2002	21	1	1	1	1	1	0	0	12.01	0	1	1	1	1	1	28	3
2009	23	1	0	1	1	1	0	0	12.01	0		1	0	0	0	17	0
2010	24	1		1	1		0	0	12.01	0	1	0	0	0	0	9	0
2013	43	1	1	1	0	1	0	0	12.01	0	1	1	1	1	0	23	3
1970	16	0	0	1	1	1	0	0	12.01	0					1	10	1
2007	38	1	0	1	1	0	0	0	12.01	0	1				0	7	1
2023	14	0	1	1	0	0	0	0	12.01	0	1	1	1	1	0	10	0
2023	25	1	1	1	1	0	0	0	12.01	0	1	1	1	0	0	11	1
2003	35	1	1	0	1	0	0	0	12.01	0	1	1			0	8	0
2000	50	0	1	1	1	0	0	0	12.01	0	1	0	0	0	1	3	1
2008	23	1	0	1	1	0	0	0	12.01	0	1	1			1	11	0
2016	16	1	1	1	1	0	0	0	12.01	0	1		1	1	0	8	0
2021	34	1	0	1	1	0	0	0	12.01	0	1	1	0	0	0	11	1
2022	23	0	1	0	0	1	0	1	12.01	0	1	1	1	1	0	12	0
2016	39	0	0	1	1	1	0	0	12.01	0	1				0	10	0
2014	16	1	0	1	1	0	0	0	12.01	0	1	1			0	5	0
2023	24	0	1	1	1	1	1	0	12.01	0	1	1	1	1	0	24	0
2017	35	0	1	0	0	0	0	0	12.01	0	1	1	0	0	0	4	1
1978	18		0	1	1	0	0	0	12.01	0	1				1		1
2004	55	0	0	0	1	0	0	0	12.01	0	1	1	1	1	0	4	1
1997	41	0	0	0	0	1	0	0	12.01	0	1	1	0	1	0	8	1
2019	14	0	1	1	1	0	0	0	12.01	0	1	1	0	0	0	9	0
2002	28	0	0	0	0	1	0	0	12.01	0	1				0	4	1
2013	39	0	0	0	1	0	0	0	12.01	0	1	0	0	0	0	4	0
2014	17	0	1	1	0	0	0	0	12.01	0	1	0	0	0	0	14	0
2000	28	0	1	1	1	0	0	0	12.01	0	0				0	5	0
2020	24	0	1	1	1	0	0	0	12.01	0	1	0	1	1	0	7	0
2018	21	1	1	1	1	0	0	0	12.01	0	1	1	1	0	0	10	0
2012	29	1	1	0	1	0	0	0	12.01	0	1	0	1	1	1	4	0
2016	19	0	0	1	1	0	0	0	12.01	0	1	1	0	0	0	4	0
2014	51	0	0	1	1	0	0	0	12.01	0	1	0	0	0	0	8	0
2012	26	1	1	1	1	0	0	0	12.01	0	1		1	1	0	22	0
2017	18	1	1	1	0	0	0	0	12.01	0	1	1	1	1	0	11	1
2012	26	0	0	1	0	1	0	0	12.01	0	1	1	1	1	0	10	1
2017	36	0	1	1	1	1	0	0	12.01	0	1	1	1	1	0	12	0
2012	19	1	1	1	1	0	0	0	12.01	0	1	1	1	1	0	23	0
2017	24	0	1	1	0	0	0	0	12.01	0	1	1	0	0	0	5	0
2017	54	0	1	0	1	0	0	0	12.01	0	1	1	0	0	0	7	0
2018	25	0	0	1	1	0	0	0	12.01	0	1	1	1	1	0	6	0
2019	45	0	0	1	1	1	0	0	12.01	0	1	1	0	0	1	12	0
2019	12	1	1	0	1	1	0	0	12.01	0	1	0	1	0	0	9	0
2019	30	0	1	0	0	0	0	0	12.01	0	1	1	0	0	0	3	2
2019	42	0	1	0	0	0	0	0	12.01	0	1	0	1	0	0	3	0
2019	45	1	1	0	1	0	0	0	12.01	0	1		1	1	0	5	0
2019	19	0	0	1	0	0	0	0	12.01	0	1	1	0	0	0	6	0
2019	46	0	1	1	1	0	0	0	12.01	0	1				0	6	0
2019	28	0	0	1	1	0	0	0	12.01	0	1	1			0	10	0
2022	26	0	0	1	1	0	0	0	12.01	0	1	0	1	1	0	6	0
2010	17	1	1	1	0	0	0	0	12.01	0	1	1	1	0	0	6	0
2020	19	1	1	1	1	0	0	0	12.01	0	1	0	0	1	0	9	0
2022	23	0	0	1	0	0	0	0	12.01	0	1	1	1	1	0	18	0
2022	37	0	1	1	0	0	0	0	12.01	0	1	0	1	1	0	4	0
2012	16	1	1	0	1	0	0	0	12.01	0	1	1	1	1	1	10	0
2022	16	1	1	0	1	1	0	0	12.01	0	1	1	1	1	0	10	0
2022	17	1	1	1	0	0	0	0	12.01	0	1	1	1	1	0	11	0
2021	31	0	1	0	0	1	0	0	12.01	0	1	1	1	1	0	12	0
2019	27	0	1	0	0	0	0	0	12.01	0	0	1	1	1	0	5	0
2022	55	0	0	0	1	0	0	0	12.01	0	1	1	1	1	0	4	1
2023	35	0	0	1	1	0	0	0	12.01	0	1	1	1	1	0	4	0
2016	14	0	0	0	0	1	0	0	12.01	0	1	1	1	1	0	8	0
2023	24	1	1	1	0	0	0	0	12.01	0	1	1	1	1	0	11	0
2023	16	1	1	1	1	1	0	0	12.01	0	1	1	1	1	0	17	0
2020	60	1	1	0	0	0	0	0	12.01	0	1	1	1	1	0	5	0
2023	21	0	1	0	0	0	0	0	12.01	0	1	1	1	1	0	4	0
2015	23	1	1	0	1	1	0	0	12.01	0	1	1	1	1	0	10	0
2023	20	1	1	1	1	0	0	0	12.01	0	1	1	1	1	0	11	0
2016	49	0	0	0	0	1	0	0	12.01	0	0	0	0	0	1	4	1
2021	18	1	1	1	1	1	0	0	12.01	0	1	1	1	1	0	14	0
2021	20	0	1	1	0	0	0	0	12.01	0	1	0	1	0	0	7	0
2021	42	0	0	1	1	0	0	0	12.01	0	1	0	0	0	0	2	0
2023	16	0	1	1	1	0	0	0	12.01	0	1	1	1	1	0	9	0
2020	24	1	0	1	0	0	0	0	12.01	0	1	1	1	1	0	7	0
2020	14	0	1	1	1	0	0	0	12.01	0	1	1	1	1	0	14	0
2021	29	0	1	1	1	1	0	1	12.01	0	1	1	1	1	0	17	0
2022	28	0	1	0	1	0	0	0	12.01	0	1	1	0	1	0	5	3
2023	50	0	1	1	1	0	0	0	12.01	0	0	1	1		0	11	3
2011	35	1	1	1	1	1	0	0	12.01	0	1				0	9	0
1991	21	1	1	1	1	0	0	0	12.01	0	1	0			1	11	2
2012	34	1	0	1	0	0	0	0	12.01	0	1	0	0	0	0	3	1
2000	40	1	1	0	1	0	0	0	12.01	0	0	1	1	1	0	9	1
2006	21	0	1	1	0	1	0	0	12.01	0	0	0	1	1	0	9	1
2020	24	0	1	1	1	1	0	1	12.01	0	1	0			0	17	3
2012	54	0	1	1	1	0	0	0	12.01	0	1	0	0	0	0	8	1
2019	25	0	0	0	1	0	0	0	12.01	0	1	1	1	1	0	8	0
2010	26	0	1	1	1	0	0	0	12.01	0	1	1	1	1	1	14	0
1999	16	1	1	1	1	1	0	0	12.01	0	0		0	0	1	10	0
2012	25	1	0	1	1	1	0	0	12.01	0	1		1	1	1	15	0
2017	19	1	1	1	0	0	0	0	12.01	0	1		0	0	0	6	0
2013	19	0	1	1	0	0	0	1	12.01	0	1	0	0	0	0	8	0
2018	20	0	1	1	0	1	0	0	12.01	0	1	1			0	26	0
2002	27	1	1	1	1	0	0	0	12.01	0	1				0	14	1
2004	36	0	1	1	1	0	0	0	12.01	0	1	1	1	1	0	20	1
2016	22	1	0	1	1	1	0	0	12.01	0	1	1	0	1	1	20	0
2023	42	1	1	1	1	1	0	1	12.01	0	0		1	1	0	23	3
2016	22	1	1	1	0	1	0	0	12.01	0	1	1	0	1	1	12	0
2017	27	0	0	0	1	1	0	0	12.01	0	1	0	0	1	0	4	0
2022	36	1	1	1	1	0	0	0	12.01	0	1	0	0	1	0	9	0
2006	41	0	1	1	0	0	0	0	12.01	0					1	8	2
1997	18	0	0	1	1	0	0	0	12.01	0	1	1			1	4	1
2022	27	0	1	1	1	1	0	0	12.01	0	1	1			0	8	3
2021	21	1	1	1	1	0	0	0	12.01	0	1	1	1	1	0	10	0
2016	17	1	1	1	1	0	0	0	12.01	0	1	1	1	1	0	12	0
2023	51	1	1	0	0	1	1	0	12.01	0	1	0	1	1	1	23	1
2002	15	1	1	1	0	0	0	0	12.01	0	1	1	0	0	1	13	0
2022	24	1	1	0	1	0	0	1	12.01	0	1	1	1	1	0	8	0
2008	27	0	0	0	0	0	0	0	12.01	0	1	1	0	0	1	4	0
2022	20	1	1	0	1	1	0	0	12.01	0	1	1	1	1	1	9	0
2023	31	0	0	1	1	0		0	12.01	0	1	1			1	6	0
2023	18	0	1	0	1	1	0	0	12.01	0	1	1	0	0	0	3	0
2020	46	0	1	1	1	1	1	1	12.01	0	1	0	0	0	1	23	1
2017	18	1	1	1	0	1	0	0	12.01	0	1	1	1	1	0	10	0
2023	21	1	1	1	0	1	0	0	12.01	0	1	1	0	1	0	5	0
2014	27	0	1	1	1	0	0	0	12.01	0	1	0	1	1	1	6	0
2022	19	0	0	1	0	0	0	1	12.01	0	1	1	1	1	1	10	3
2018	46	0	1	1	0	1	0	0	12.01	0	1		0	0	1	9	1
2001	34	0	0	0	1	1	0	0	12.01	0	1				1	9	2
2014	52	0	1	0	1	1	0	0	12.01	0	0				0	19	2
2012	62	1	1	0	0	0	0	1	12.01	0	1	1	1	1	0	5	1
2020	42	1	0	1	1	0	0	0	12.01	0	1	1	1	1	0	10	0
2007	16	1	0	0	1	0	0	0	12.01	0	1	1	0	0	1	7	0
2011	53	0	1	0	1	0	0	1	12.01	0	1				0	13	2
2000	39	1	1	0	0	0	0	0	12.01	0	0	1	0	0	0	3	2
2024	43	1	0	0	0	0	0	0	12.01	0	1	1	1	0	1	4	1
2010	24	0	1	0	1	1	0	0	12.01	0	1		0	1	0	12	0
2024	46	0	1	1	1	1	0	0	12.01	0	1	1	1	0	0	12	1
2017	62	0	1	1	1	0	0	0	12.01	0	1	1	1	1	0	18	1
2012	44	0	1	0	0	1	0	0	12.01	0	1	1	1	1	1	18	0
2015	58	0	1	0	1	0	0	0	12.01	0	1	1	1	1	1	7	1
2016	35	1	1	0	1	0	0	0	12.01	0	1	0	1	1	0	10	2
2024	27	0	1	1	1	1	0	0	12.01	0	1	0	1	0	1	13	0
2016	27	1	1	1	1	0	1	1	12.01	0	1	1	1	0	1	11	0
2021	13	0	0	1	0	1	0	0	12.01	0	1	1	1	1	0	8	0
2012	12	0	0	1	0	1	0	0	12.01	0	1		1	0	0	8	0
2024	27	1	1	1	0	0	0	0	12.01	0	1	1	1	0	1	8	0
2021	48	0	0	1	1	0	0	0	12.01	0	1	1	0	0	0	12	1
2021	15	1	1	1	1	0	0	0	12.01	0	1	0	1	1	0	10
2012	27	1	1	1	1	0	0	0	12.01	0	1	1	1	1	0	7	0
2004	37	1	0	1	1	0	0	0	12.01	0	1	1			0	9	0
2018	22	1	0	1	1	0	0	0	12.01	0	1	1	0	1	0	14	0
2022	36	1	1	1	1	1	0	1	12.01	0	1	1	1	1	1	17	0
2019	18	1	0	1	1	1	0	0	12.01	0	1	0			1	9	0
2020	20	1	1	1	0	1	0	1	12.01	0	1	1	1	1	0	16	0
2019	40	0	1	0	0	0	0	0	12.01	0	1	1	1	1	1	5	0
2015	25	1	1	1	1	1	0	1	12.01	0	1	1			0	18	3
2016	13	1	1	1	0	0	0	0	12.01	0	1	1	1	1	1	9	1
2001	41	0	1	0	1	0	0	0	12.01	0	1	0	0	0	0	4	0
2016	27	1	1	0	1	0	0	0	12.01	0	1	1	1	1	1	5	0
2017	52	0	1	1	1	0	0	0	12.01	0	1	1	1	0	0	11	1
2013	16	1	1	1	1	1	0	0	12.01	0	1	0	1	1	1	16	0
2022	53	1	1	1	1	1	0	0	12.01	0	1	1	1	1	0	14	0
2023	14	1	1	1	1	1	0	0	12.01	0	1	1	1	0	0	13	0
2021	31	0	1	0	1	1	0	1	12.01	0	1	1	1	0	0	16	0
2022	14	1	1	1	0	0	0	0	12.01	0	1	1	0	1	0	10	0
2017	26	0	0	1	1	1	0	0	12.01	0	1	0	1	1	1	14	0
2019	22	1	0	0	0	0	0	0	12.01	0	1	1	1	1	1	13	2
2015	30	0	0	1	1	0	0	0	12.01	0	1	1	0	1	0	8	1
2012	21	0	0	0	1	1	0	0	12.01	0	0	0	1	1	0	10	1
2017	12	1	1	1	1	1	0	0	12.01	0	1	0			0	19	3
2019	16	0	1	1	1	1	0	0	12.01	0	1	1	1	1	1	12	0
2017	35	1	1	1	1	1	0	0	12.01	0	1	1	1	0	1	12	0
2017	41	0	1	0	0	0	1	0	12.01	0	1	0	1	1	1	18	0
2005	22	0	1	1	1	1	1	0	12.01	0	1	1	1	1	1		0
2007	16	1	1	0	0	1	0	0	12.01	0	1		1	0	0	7	0
2017	35	0	0	1	1	0	0	0	12.01	0	1		1	1	0	6	0
2020	18	1	1	1	1	0	0	0	12.01	0	1	1	1	0	0	14	0
2017	25	1	1	1	1	0	0	0	12.01	0	1	1	1	1	1	13	0
2019	21	1	1	1	0	1	0	0	12.01	0	1	1			0	11	0
	18	1	1	1	1	0	0	0	12.01	0	1	1	1	1	0	19	0
2020	30	1	1	1	0	1	1	0	12.01	0	1	1	1	1	0	39	0
2019	51	1	0	1	0	1	0	0	12.01	0	1	1	1	1	0	14	0
2021	20	1	1	1	0	0	0	0	12.01	0	1		0	0	0	5	0
2015	28	1	1	1	1	0	0	0	12.01	0	1	1	0	0	0	14	0
2005	22	0	1	1	0	1	0	0	12.01	0	1	1	1	1	0	10	0
2015	24	0	1	0	1	1	0	0	12.01	0	1	0	1	1	0		0
2008	21	0	1	1	1	1	0	0	12.01	0	1	1	1	1	0	32	0
2017	13	1	1	1	1	1	0	1	12.01	0	1	1	1	1	0	12	0
2017	31	0	1	1	0	1	0	0	12.01	0	1	0	1	1	0	13	3
2018	37	0	1	1	1	0	0	0	12.01	0	1	1	1	1	0	9	0
2021	17	1	1	1	1	0	0	0	12.01	0	1	1	1	1	0	16	0
2011	25	0	1	1	0	1	0	0	12.01	0	0	1	1	1	0		0
2011	29	0	0	1	1	0	0	0	12.01	0	1	1	1	1	0	10	3
	20	1	0	1	1	0	0	0	12.01	0	1	0	1	0	1	15	0
2016	18	0	1	1	0	0	0	0	12.01	0	1	1	1	1	0	18	1
2013	35	0		1	1	0	0	0	12.01	0	1	1	1	1	1	20	1
2020	56	0	1	1	1	0	1	0	12.01	0	1	1	1	1	0	26	1
2011	27	0	1	1	0	1	0	0	12.01	0	1	1	1	1	0	6	1
2021	21	1	0	1	1	0	0	1	12.01	0	1	1	1	1	0	16	0
2016	54	1	1	0	1	0	0	0	12.01	0	1	1	1	0	1	8	0
2004	22	0	0	1	0	1	0	0	12.01	0	0	1	1	1	1		0
2005	27	0	1	0	1	1	0	0	12.01	0	0	1	1	1	1		0
2020	32	0	0	0	1	0	0	0	12.01	0	1	1	0	0	0	6	3
2020	61	0	1	0	0	1	0	0	12.01	0	1	0	0	0	1	18	1
2020	63	1	1	0	1	0	0	1	12.01	0	1	1	0	0	0	5	1
2020	43	1	1	1	0	0	0	0	12.01	0	1	0	1	1	0	8	0
2018	22	0	1	1	1	0	0	0	12.01	0	1	1	1	1	0	14	3
2020	33	1	1	1	0	1	0	1	12.01	0	1	0	1	1	0	13	1
2015	20	0	1	1	1	1	0	0	12.01	0	1	1	1	1	0	32	1
2020	39	0	1	0	0	0	0	0	12.01	0	1	1	0	0	0	8	2
2021	30	1	1	1	1	0	1	0	12.01	0	1	1			1	15	3
2018	48	1	0	0	0	0	0	0	12.01	0	1	1	0	0	0	3	0
2017	20	1	1	1	1	0	0	0	12.01	0	1	0	0	1	0	18	3
2017	39	0	0	1	0	0	1	0	12.01	0	1	0	1	1	1	12	1
2014	31	0	1	1	1	1	0	0	12.01	0	0	1	1	1	0		0
2002	20	0	1	0	1	1	1	1	12.01	0	0	1	1	1	1		1
2017	31	0	0	1	1	0	0	0	12.01	0	0	0	0	1	0	8	0
	23	1	1	1	1	1	0	0	12.01	0	1		1	1	0	14	0
2007	27	0	0	0	1	1	0	0	12.01	0	0	1	1	1	0	12	0
2014	22	1	1	1	1	1	0	1	12.01	0	1	1	1	1	0	15	1
2004	33	1	0	1	1	0	0	0	12.01	0	1		0	0	0	5	0
2014	45	0	1	0	1	0	0	0	12.01	0	1	1	1	1	1	8	1
2018	54	0	1	1	0	1	0	0	12.01	0		1	1	1	0	14	1
2006	28	0	1	0	0	1	0	0	12.01	0	0	1	1	1	1	8	0
2004	31	0	1	0	1	1	1	0	12.01	0	0	1	1	1	1	19	1
2009	49	1	1	1	1	1	0	1	12.01	0	0	1	1	1	1		0
2009	38	0	0	0	0	1	0	0	12.01	0	0	1			0		0
2015	33	1	1	1	0	1	0	0	12.01	0	1	1	1	1	1	33	0
2022	26	0	1	1	0	1	0	0	12.01	0	1	1	1	1	0	10	1
	25	0	1	0	0	0	0	0	12.01	0	1	1	1	1	0	5	0
	24	0	1	1	1	0	0	0	12.01	0	1	1	1	1	0	10	1
2012	16	0	1	1	1	0	0	0	12.01	0	1	1	1	1	0	13	0
2020	46	0	1	0	1	0	0	0	12.01	0	1	0	1	1	0	7	0
2017	21	0	1	1	1	1	0	0	12.01	0	1	1	1	0	0	16	0
2021	42	0	1	1	0	0	0	0	12.01	0	0	0	1	0	0	8	2
2019	36	0	1	0	1	0	0	0	12.01	0	1	1	1	1	0	8	0
2010	60	0	0	0	0	0	0	0	12.01	0	1	1	0	0	1	6	1
2014	26	0	1	0	0	0	0	0	12.01	0	1	1			0	3	0
2022	19	1	1	1	0	0	0	0	12.01	0	1	1	1	1	0	4	0
2021	28	1	1	0	1	1	0	0	12.01	0	1	1	1	1	0	9	0
2016	12	1	0	1	1	0	0	0	12.01	0	1	1	1	1	0	17	1
2007	27	0	0	0	0	1	0	0	12.01	0	0	1	1	1	0	8	0
2015	25	1	1	1	1	0	0	0	12.01	0	1	1			0	17	1
1997	21	1	0	1	1	1	0	0	12.01	0	0	0	0	0	0	23	1
2018	30	1	0	1	0	1	0	0	12.01	0	1	1	1	1	0	13	0
2017	31	0	1	0	0	1	0	1	12.01	0	1	1			0	9	0
2022	39	1	1	1	1	1	0	0	12.01	0	1	1	1	1	0	20	0
2012	44	1	0	0	1	1	0	0	12.01	0	1			1	0	10	3
2012	45	0	0	1	1	0	0	0	12.01	0	1	1	0	0	1	6	3
2020	40	0	1	1	1	1	0	0	12.01	0	1	0	0	0	0	9	0
2017	24	1	1	0	0	0	0	0	12.01	0	1	1	1	1	0	6	0
2021	17	1	1	1	1	0	0	0	12.01	0	1	0	1	0	0	8	1
2009	30	0	1	1	0	0	0	0	12.01	0	0	0	1	1	0	8	0
2009	36	0	1	1	1	1	0	0	12.01	0	1	1	1	1	1	25	1
2008	16	1	1	1	0	0	1	0	12.01	0	0	1	1	1	1	3	3
2022	35	1	1	1	1	0	0	0	12.01	0	1	1	1	1	0	13	0
2022	30	1	1	0	0	0	0	0	12.01	0	1	1	0	0	0	3	3
2018	35	1	1	1	1	1	0	0	12.01	0	1	1	1	1	0	15	0
2019	29	0	0	1	1	0	0	0	12.01	0	1	1	0	0	0	10	0
2017	27	1	1	1	1	0	0	0	12.01	0	1	1	1	1	0	18	0
2020	44	1	1	1		0	0	0	12.01	0	1	1	1	1	0	12	0
2017	45	1	1	1	1	0	0	0	12.01	0	1	1			1	8	2
2016	43	1	1	1	1	0	0	0	12.01	0	1	1	1	1	1	14	3
2018	32	0	0	1	1	0	0	0	12.01	0	1	0	0	0	0	6	0
2019	29	0	0	0	1	0	0	0	12.01	0	1	0	1	1	0	2	0
2010	37	0	1	1	1	1	0	1	12.01	0	1	1	1	1	0	13	1
2022	23	1	1	1	1	1	0	1	12.01	0	1	1	1	0	0	14	0
2018	30	0	0	1	0	1	0	0	12.01	0	1	1	0	0	0	8	3
2022	15	1	0	1	1	1	0	0	12.01	0	1	1	1	1	0	5	1
2021	54	1	0	1	0	0	0	0	12.01	0	1	1	1	1	0	12	0
2013	18	1	1	1	0	1	1	1	12.01	0	1				0	17	0
2002	14	1	1	1	0	1	1	0	12.01	0	0	1			0		0
2016	41	0	1	1	0	0	0	0	12.01	0	1		0	0	0	6	1
2020	47	0	1	0	0	0	0	0	12.01	0	1	0	1	1	0	2	1
2019	19	1	0	1	0	1	0	0	12.01	0	1	1	0	0	0	9	0
2019	45	1	1	0	1	0	0	0	12.01	0	1	0	1	1	0	5	0
2011	18	1	1	1	1	0	1	0	12.01	0	1	1	1	1	0	28	0
2020	41	1	1	1	0	1	0	1	12.01	0	1	0			0	15	0
2022	36	1	1	1	1	1	1	0	12.01	0	1	1	1	0	0	24	0
2019	24	0	0	1	1	1	0	0	12.01	0	1		1	1	0	16	0
2021	59	0	1	0	1	0	0	0	12.01	0	1	0	0	0	0	9	0
2019	36	0	1	0	0	1	0	0	12.01	0	1	1	1	0	0	9	0
2007	39	0	0	0	1	1	0	0	12.01	0		1	1		1	8	1
2015	46	1	0	1	1	0	0	0	12.01	0	1	1	1	1	1	9	0
2018	23	1	1	1	0	1	0	0	12.01	0	1		1	1	0	11	0
2011	31	0	1	1	1	0	0	0	12.01	0	1		1	0	0	9	0
2021	24	1	1	1	1	0	0	0	12.01	0	1	0	0	0	0	10	0
2015	38	0	1	0	0	1	0	0	12.01	0	1	0	1	0	0		1
2018	17	1	1	1	0	0	0	0	12.01	0	1	1	1	1	0	10	0
	45	1	1	0	1	1	0	0	12.01	0	1	0	1	1	0	6	0
2020	56	1	1	1	1	0	0	0	12.01	0	1	1	1	1	0	13	3
2020	33	1	1	1	0	1	0	1	12.01	0	1	0	1	1	0	17	0
2004	11	0	1	1	0	1	0	0	12.01	0	0	1	1	0	0	15	1
2014	54	1	1	0	0	0	0	0	12.01	0	1	0	1	1	0	2	0
2022	35	0	1	1	1	1	1	0	12.01	0	1	1	1	0	0	24	0
2018	21	1	1	1	1	0	0	0	12.01	0	1	0	0	0	0	5	0
2020	49	1	1	1	0	0	1	0	12.01	0	1	1	1	1	0	27	3
2018	26	0	0	0	1	1	0	0	12.01	0	1	0	0	0	1	6	0
1991	31	1	0	1	1	0	0	0	12.01	0	0	0			0	16	1
2022	22	1	1	1	1	0	1	0	12.01	0	1	1	1	1	0	26	0
2016	17	0	0	0	1	0	0	0	12.01	0	1	1	1	1	1	5	1
2022	49	0	1	1	1	0	0	0	12.01	0	1	0	1	0	0	3	0
2015	26	0	0	1	1	0	0	0	12.01	0	1	1	1	1	1	6	0
2018	19	1	1	1	1	0	0	0	12.01	0	1	1	1	1	0	7	2
2008	24	0	1	1	0	0	0	0	12.01	0	1	1	1	1	0	8	0
2014	58	1	1	1	1	0	1	0	12.01	0	1	1	1	1	0	14	0
2020	60	0	1	1	0	1	1	1	12.01	0	1	0	1	1	1	19	1
2017	18	1	1	1	0	1	0	0	12.01	0	1	1	1	1	0	12	0
2019	22	1	1	1	0	1	0	0	12.01	0	1	1	1	1	0	12	0
2019	32	1	1	1	1	0	0	0	12.01	0	1	1	1	1	0	10	0
2012	24	0	0	0	0	0	1	1	12.01	0	1		1	1	0	14	0
2008	43	1	1	1	0	1	0	1	12.01	0	0	1	1	1	0	14	0
2015	15	0	0	1	0	1	0	0	12.01	0	1	1	1	1	0	30	0
2011	25	1	1	1	1	1	0	0	12.01	0	1		0	0	0	6	0
2021	46	0	1	0	0	1	0	1	12.01	0	1	1	1	1	0	11	0
2015	19	1	0	1	1	0	0	0	12.01	0	1	0	0	0	0	13	0
2018	47	0	0	1	0	0	0	0	12.01	0	1	1	1	1	0	6	1
2019	48	0	1	1	1	0	0	0	12.01	0	1	1	0	0	0	3	3
2010	40	0	1	1	0	0	0	0	12.01	0	1		1	1	1	17	0
2003	26	1	0	0	1	0	0	0	12.01	0	0	1	0	0	0	7	0
2022	29	0	0	0	1	0	0	0	12.01	0	1	0	0	0	0	0	3
2006	34	1	0	0	1	1	0	0	12.01	0	1		1	0	1	15	0
2008	24		1	1	1	0	0	0	12.01	0	1	1			0	13	1
2019	33	1	0	1	1	0	0	1	12.01	0	1	1	1	1	0	17	0
2009	41	1	1	1	0	0	0	1	12.01	0	1	0	1	0	0	21	3
2018	18	1	1	1	1	1	1	1	12.01	0	1	1	1	1	1	21	3
2022	24	1	1	1	0	1	1	0	12.01	0	1	1	1	1	0	31	0
2013	22	0	1	1	0	1	0	0	12.01	0	1	0	1	1	0	8	0
2021	20	0	0	0	0	1	0	0	12.01	0	1	0	0	0	0	8	0
2022	24	0	1	1	1	0	0	0	12.01	0	1	0			0	2	0
2022	18	0	1	1	1	0	0	0	12.01	0	1	1	1	0	0	11	0
2019	37	1	0	1	1	0	0	1	12.01	0	1	1	1	0	0	9	1
2018	20	1	0	0	1	0	0	1	12.01	0	1	1	1	1	0	7	0
2021	21	1	1	1	1	0	0	0	12.01	0	1		1	1	0	5	0
2017	22	1	1	1	0	0	0	0	12.01	0	1	1	1	1	0	9	0
2021	46	1	1	1	1	0	1	0	12.01	0	1	1			0	22	0
2022	22	0	1	1	0	0	0	0	12.01	0	1	1	0	0	0	5	0
2013	14	0	0	1	0	1	0	0	12.01	0	1	1	1	1	0	18	3
2001	12	0	0	0	0	1	0	0	12.01	0	1	1	1	1	0		1
	43	1	0	1	1	0	0	0	12.01	0	1	1	1	1	0	9	0
2021	27	0	1	1	0	1	0	1	12.01	0	1		1	1	0	10	3
2021	27	1	1	1	1	1	0	0	12.01	0	1	0	0	0	0	11	3
2015	45	0	1	1	1	0	0	0	12.01	0	1		1	1	0	9	0
2015	35	0	0	1	1	1	0	1	12.01	0	1	1	0	0	0	10	0
2016	40	0	1	0	0	0	0	0	12.01	0	1	1	1	0	0	5	0
2007	23	0	1	0	1	0	0	0	12.01	0	0	1	1	0	1	8	0
2022	25	0	1	1	1	1	0	1	12.01	0	1		0	0	0	12	0
2013	31	1	0	1	1	0	0	0	12.01	0	1	1	1	1	0	23	1
2020	32	1	0	1	1	0	0	0	12.01	0	1	1	1	1	0	6	0
2023	36	0	1	1	1	0	0	0	12.01	0	1	0	0	0	0	9	1
2022	19	0	1	1	0	0	0	0	12.01	0	1	0			0	4	0
2022	34	1	1	1	1	1	0	0	12.01	0	1	1	1	0	0	16	0
2013	26	1	1	0	1	0	0	0	12.01	1	1	1			0	12	0
2020	37	1	1	1	1	1	0	1	12.01	0	1	1	1	1	1	24	0
2020	46	0	1	1	1	1	0	0	12.01	0	1	1	1	1	0	28	3
2019	20	1	0	1	1	0	0	0	12.01	0	1	1			1	9	0
2018	30	1	0	0	0	1	0	0	12.01	0	1	0	1	0	0	7	0
2016	31	1	0	1	0	1	0	0	12.01	0	1				0	9	0
2017	18	1	1	1	1	1	0	0	12.01	0	1	1	1	1	0	17	0
2017	18	1	1	0	0	1	0	0	12.01	0	1	1	1	1	0	9	0
2018	53	0	1	1	1	0	0	0	12.01	0	1	1	1	1	0	13	0
2013	17	0	0	0	0	0	0	0	12.01	0	1				0		0
2016	27	1	1	1	0	0	1	1	12.01	0	1	1	1	1	0	19	0
2019	33	0	0	1	1	0	0	0	12.01	0	1	1	1	1	0	10	0
2020	63	1	0	0	1	0	0	0	12.01	0	1	1	0	0	0	3	1
2021	24	0	1	1	1	0	0	0	12.01	0	1	1	1	1	0	8	1
2020	24	1	1	1	1	0	0	0	12.01	0	1	0	1	1	1	8	0
2022	21	1	1	0	1	0	0	0	12.01	0	1	1	1	1	0	7	1
2020	33	0	1	1	0	1	1	0	12.01	0	1	0	0	0	0	6	0
2020	25	1	1	1	1	1	0	0	12.01	0	1	1	1	1	0	14	0
2020	31	1	0	1	1	0	0	0	12.01	0	1	1	1	1	0	13	0
2016	19	1	1	1	0	0	0	0	12.01	0	1	1	1	1	0	17	1
2021	28	1	1	0	0	1	0	1	12.01	1	1	1	1	1	0	14	0
2016	16	0	1	1	1	0	0	1	12.01	0	1	1	1	1	1	13	0
2012	16	1	1	1	1	0	0	0	12.01	1	1	0	1	0	0	11	0
2013	20	0	1	1	0	1	0	0	12.01	0	1	0	1	1	0	11	0
2022	41	0	0	0	1	0	0	0	12.01	0	1				0	6	3
2011	20	0	0	1	0	0	0	0	12.01	0	1				0	4	0
2022	45	1	1	1	0	0	0	0	12.01	0	1	1	1	1	0	12	0
	65	0	1	1	0	1	1	0	12.01	0	1	1	1	0	0	14	0
	17	1	1	1	1	1	0	0	12.01	0	1	1	1	1	0	19	0
	56	0	1	1	0	0	0	0	12.01	0	1		1	1	0	5	0
	26	1	1	1	1	0	0	0	12.01	0	1		1	0	0	7	0
2016	29	0	1	0	0	0	0	0	12	1	1		0	0	0	2	0
2022	17	1	1	1	1	1	0	0	12	1	1	0	1	0	0	14	0
2010	46	0	1	1	1	0	0	0	12	1	1		1	0	1	10	0
2021	48	0	1	1	1	0	0	0	12	1	1	1	0	0	0	4	1
2016	15	1	1	1	0	0	0	0	12	1	1		1	0	0	7	0
2004	43	1	1	1	1	1	0	0	12	1	1	1	1	1	1	22	0
2017	32	1	0	1	1	0	1	0	12	1	1	0	1	0	0	10	0
2020	25	0	1	1	1	1	0	0	12	1	1	0	1	0	0	13	0
2021	45	0	1	0	0	1	1	0	12	1	1	1	1	1	0	18	1
2018	73	1	1	0	0	0	0	0	12	1	1	1	0	0	0	3	1
2012	21	0	0	1	1	0	0	0	12	1	1		0	0	0	6	0
2015	15	1	1	1	1	1	1	1	12	1	1	1	1	1	0	29	0
2019	54	1	0	1	1	0	0	0	12	1	1				0	6	2
2017	17	1	1	1	1	0	0		12	1	1		1	1	0	17	0
2017	15	1	1	0	1	0	0	0	12	1	1	1			0	10	0
2015	31	1	0	1	1	0	0	0	12	1	1	1	0	0	0	9	0
2019	32	0	0	0	1	1	0	0	12	1	1				0	4	0
2019	54	1	0	0	0	1	0	1	12	1	1		1	1	0	9	0
2009	33	0	1	1	1	0	0	1	12	1	0	0	0	1	1	12	0
	25	1	0	1	1	0	0	0	12	1	1	1	1	1	0	9	0
	19	1	1	1	1	0	0	0	12	1	1		1	1	0	8	0
	33	0	1	1	0	0	0	0	12	1	1	0	1	1	0	9	0
	19	1	1	0	1	0	0	0	12	1	1	0	1	1	1	2	0
2018	22	1	1	1	1	1	0	0	12	1	1	1	1	1	0	24	0
2020	30	1	1	1	1	1	0	0	12	1	1	1	1	1	1	22	0
2017	23	1	0	0	0	1	0	1	12	1	1	1	1	1	0	11	0
2020	19	1	1	1	1	1	0	0	12	1	1	1	1	1	0	24	3
2009	24	1	0	1	1	0	0	0	12	1	1	0	0	0	0	6	0
2017	23	1	0	0	0	1	0	1	12	1	1	1	1	1	0	11	0
2013	49	0	1	1	1	0	0	0	12	1	1	1	1	0	0	12	1
2022	31	1	1	1	1	0	0	0	12	1	1	1	1	1	0	12	0
2016	38	1	1	1	1	1	0	0	12	1	0	1	1	1	0	17	0
2012	10	1	1	1	0	0	0	0	12	1	1	1	1	1	0	20	0
1996	27	0	0	1	1	0	0	0	12	1	1				1	6	2
2014	25	1	1	1	1	1	0	0	12	1	1		1	1	0	26	0
2010	37	0	1	1	1	1	0	1	12	1	1	1	1	1	0	14	1
2015	17	0	1	1	1	0	0	0	12	0	1	1	1	1	0	13	0
2019	22	1	1	1	1	0	0	0	12	1	1	1	1	1	0	10	0
2014	22	1	1	1	1	0	0	0	12	1	0		1	1	0	11	0
2021	15	1	1	1	0	0	0	0	12	1	1		1	1	0	13	0
2020	31	0	0	1	1	1	0	0	12	1	1	1	0	0	0	16	0
2023	26	1	1	1	1	0	0	1	12	1	1	1	1	1	0	13	3
2015	17	0	1	1	1	0	0	0	12	1	0	1	1	1	0	8	1
2016	16	1	1	1	0	1	0	0	12	1					0	7	0
2020	23	0	1	0	1	0	0	1	12	1	1	1	0	0	0	9	1
2018	31	1	1	1	1	0	0	0	12	1	1	1	0	0	0	8	0
2016	33	0	1	0	0	0	0	1	12	1	1		1	1	0	5	1
2016	45	0	1	1	0	0	0	0	12	1	1	0	0	1	0	6	3
2022	24	1	1	1	1	0	0	0	12	1	1	1	1	1	0	15	0
2019	23	0	1	0	0	0	1	0	12	1	1	1	1	1	0	12	0
2022	17	1	1	1	1	1	0	0	12	1	1	1	0	0	0	13	0
2017	19	0	0	0	1	0	0	0	12	1	1	0	0	0	0		0
2008	43	0	0	1	1	0	0	0	12	1	1	1	1	1	1	10	0
2013	40	0	1	1	1	0	0	0	12	1	1	1	1	1	0	13	1
2019	37	0	1	1	1	0	0	0	12	1	1	1	1	1	0	12	0
2019	24	0	0	1	1	0	0	0	12	1	1	0			0	2	1
2022	37	0	1	1	1	1	0	1	12	1	1	1	1	1	0	19	0
1996	26	1	1	0	1	0	0	0	12	1	1		0	0	1	4	0
2020	20	1	1	1	1	1	0	0	12	1	1	0	1	0	1	7	0
2011	33	0	1	1	0	0	0	0	12	1	1	0	0	0	0	6	1
1996	26	0	0	1	1	0	0	0	12	1	1		0	0	1	4	0
2022	22	0	1	1	1	0	0	0	12	1	1	0			0	6	0
1998	27	0	1	0	1	0	0	0	12	1	0	0			0	9	1
2005	18	0	1	1	1	0	0	0	12	1	1				0	6	0
1997	36	1	0	0	1	0	0	0	12	1		0	1	0	0	7	1
2016	46	0	1	1	1	0	0	0	12	1	1		0	0	1	6	0
2020	21	1	1	1	0	1	0	0	12	1	1	1	1	1	0	9	2
2015	17	1	1	1	1	0	0	0	12	1	1	1	1	0	0	3	0
2016	33	0	1	1	1	0	0	0	12	1	1	1	0	0	0	8	0
2022	17	0	1	1	1	0	0	0	12	1	1	0	1	0	0	5	0
2015	24	0	1	1	0	0	0	0	12	1	1	1	1	1	0	2	0
2018	48	0	0	0	1	0	0	0	12	1	0	1	1	1	0	8	1
2014	56	0	0	0	1	0	0	0	12	1	1	1	1	1	0	4	0
2021	21	1	1	1	1	0	0	0	12	1	1	1	1	1	1	11	0
2019	19	0	1	0	1	1	0	0	11	1	1	1	1	1	0	18	1
2012	17	1	1	0	1	0	0	0	11	1	1		1	0	0	8	0
2013	15	1	1	1	1	0	0	0	11	1	1	1	1	1	0	19	0
2021	25	0	1	0	0	0	1	0	11	1	1	1	0	0	0	10	0
2018	17	1	1	0	0	1	1	1	11	1	1	1	1	1	0	26	3
2019	25	0	1	1	1	0	1	0	11	1	1	1	0	1	0	23	0
2019	28	0	1	0	1	1	0	0	11	1	1	1	0	0	0	10	0
2016	20	0	0	0	0	1	1	1	11	1	1	1	1	0	0	22	0
2020	21	1	0	1	0	1	0	0	11	1	1	0	1	0	0	12	0
2019	19	0	1	0	1	1	0	0	11	1	1	1	1	1	0	16	1
	13	1	1	1	0	0	0	0	11	1	1	1	1	1	0	18	0
	26	1	1	1	0	1	0	0	11	1	1	1	1	1	0	12	0
	48	1	1	1	1	1	1	1	11	1	1	1	1	1	0	22	0
	42	1	1	1	1	0	0	0	11	1	1	1	1	1	0	8	0
	22	1	1	0	0	0	0	0	11	1	1	1	1	1	0	6	0
2011	27	1	0	1	0	0	0	1	11	1	1				0	6	0
2019	40	0	1	1	0	0	0	0	11	1	1		0	0	0	3	0
2022	45	1	0	1	1	0	0	0	11	1	1	1	0	0	0	11	0
2013	48	0	1	0	1	0	1	0	11	1	1	0			1	9	0
2022	35	1	1	1	1	1	0	0	11	1	1	1	1	1	0	13	0
2021	47	0	1	0	1	0	0	0	11	1	1	1			0	8	0
2019	25	0	1	0	1	0	0	0	11	1	1				0	5	0
2017	17	0	1	1	1	0	0	0	11	1	1	0	0	0	0	6	0
2019	39	1	1	1	1	0	0	0	11	1	1	1	1	1	1	8	2
2008	24	0	0	1	1	0	0	0	11	1	1	1	0	0	1	8	1
2015	25	0	0	1	1	0	0	0	11	1	0	1	1	1	0	6	0
2020	35	1	1	1	1	0	0	0	11	1	1	0	0	0	0	10	0
2019	33	1	0	1	1	0	0	1	11	1	1	1	0	0	0	15	0
2022	17	0	1	1	0	0	0	0	11	1	1	1	1	1	0	19	1
2022	22	1	1	1	1	1	0	1	11	1	1	1	1	1	0	23	0
2015	47	0	1	0	0	1	1	0	11	1	1	1	1	1	0	19	0
2015	20	0	0	0	0	0	0	0	11	1	1	0	1	1	0	3	0
2021	40	0	0	1	1	0	0	0	11	1	1	0	0	0	0	2	0
2022	20	0	1	1	1	0	1	0	11	1	1	1	1	1	0	18	3
2017	18	0	0	1	1	0	0	0	11	1	1	1	1	1	0	13	2
2021	43	0	0	1	0	1	0	0	11	1	1	1	0	0	0	4	0
2019	16			1		1	0	0	11	1	1	0	0	0	0	8	0
2015	20	1	1	1	1	0	0	1	11	1	1	0	0	0	0	5	2
2021	34	1	1	1	1	1	0	1	10	1	1	1	1	1	0	17	0
2022	42	1	1	1	1	0	0	1	10	1	1	0	0	0	1	10	0
2020	27	1	1	1	1	0	0	0	10	1	1	1	1	1	0	10	1
2018	25	1	1	1	1	1	0	0	10	1	1	1	1	1	0	22	0
2021	32	1	1	1	1	1	0	0	10	1	1	0	0	0	0	14	3
2016	14	1	0	1	0	0	0	0	10	1	1		1	0	0	7	0
2022	44	0	1	1	1	1	0	0	10	1	1		0	0	0	5	0
2020	32	1	0	1	1	0	0	0	10	1	1		1	0	0	7	0
2021	18	1	1	1	0	1	0	0	10	1	1	1	1	1	0	25	0
2021	15	1	1	1	0	1	0	1	10	1	0	1	1	1	0	29	0
2017	18	1	0	1	1	0	0	0	10	1	1	0	0	0	0	7	0
2019	18	1	0	0	0	0	0	0	10	1	1		1	0	0	4	0
2020	65	1	1	1	0	0	0	0	10	1	1	0	1	1	0	8	0
2022	17	1	1	1	1	0	0	0	10	1	0	1	1	1	0	8	0
2015	35	0	0	0	0	0	0	1	10	1	1	1	1	1	0	6	0
2020	23	0	1	0	1	0	0	0	10	1	1	1	1	1	0	9	1
2013	38	1	0	1	1	0	0	0	10	1	1	0	0	0	0	3	0
2022	38	0	0	1	1	0	0	0	10	1	1	0	1	0	0	6	3
2023	26	1	0	0	1	1	0	0	10	1	1	1	0	0	0	11	0
2008	45	0	1	0	0	0	0	0	10	1	1	1	1	1	0	6	0
2021	40	0	0	1	1	0	0	0	10	1	1	0	0	0	0	6	0
2018	29	1	1	1	1	0	0	0	10	1	1	1	1	1	0	13	0
2020	44	0	1	1	0	0	0	0	10	1	1	0	0	0	0	3	0
2020	29	1	0	1	1	1	0	0	10	1	1	0	1	1	0	12	0
2022	18	0	0	0	0	1	0	0	10	1	1	0			0	8	3
2022	22	1	1	1	1	1	0	0	10	1	1	1	1	0	0	14	0
2022	35	1	1	1	0	1	0	0	10	1	1	1	1	0	0	13	0
2019	16	1	0	0	0	0	0	1	10	1	1	1	1	0	0	7	0
2017	37	0	1	1	1	0	0	0	10	1	1	1	0	1	0	11	0
2019	33	0	0	0	0	0	1	0	10	1	1		0	0	0	8	0
2023	68	0	0	0	0	0	0	0	10	1	0	1	1	0	0	2	1
2022	26	1	1	1	1	0	0	0	10	1	1	0	1	1	0	10	0
2019	26	0	1	1	1	1	0	0	10	1	1	0	0	0	1	11	0
2020	58	1	0	1	1	0	0	0	9	1	1	0	0	0	0	7	1
2012	29	1	1	0	1	0	0	1	9	1	1	1	1	1	0	9	0
2021	17	0	1	1	0	0	0	1	9	1	1				0	6	3
2021	31	1	1	1	0	1	0	0	9	1	1	1			0	11	0
2018	13	0	1	0	0	0	0	0	9	1	1		1	0	0	3	0
2017	24	1	1	1	1	0	0	0	9	1	1		1	0	1	8	0
2019	19	1	1	0	0	0	0	0	9	1	1	1	0	1	0	6	3
2015	16	0	0	1	1	0	0	0	9	1	1		0	0	0	8	0
2023	36	1	1	1	0	1	0	0	9	1	1	1	1	1	0	12	0
2016	46	1	1	1	1	1	0	0	9	1	1	1	1	1	0	18	1
2017	43	0	0	1	1	0	0	0	9	1	1	1	0	0	0	10	1
2016	12	1	1	1	0	1	0	0	9	1	1	1	1	1	0	19	3
2021	39	0	1	1	0	1	0	0	9	1	1	0	1	1	0	17	2
2017	53	1	1	1	1	0	0	0	9	1	1	1			0	6	0
2016	24	1	1	1	0	0	0	0	9	1	1	0	1	1	0	16	0
2013	56	0	0	1	0	0	0	0	9	1	1		1	0	0	6	0
2012	40	0	1	0	1	0	0	0	9	1	1	1	0	0	0	4	3
2021	49	0	1	0	0	0	0	0	9	1	1		1	1	0	4
2014	17	1	0	1	0	0	0	0	9	1	1	1	1	0	0	21	0
2019	26	0	1	1	1	0	0	0	9	1	1	0	0	1	0	7	0
2022	44	1	1	1	1	1	0	0	9	1	1	1	1	1	0	16	0
2021	28	0	1	1	1	1	0	0	9	1	1		1	1	0	11	0
	26	0	1	1	0	0	0	0	9	1	1	1	1	1	1	10	1
	24	1	1	0	0	0	0	1	9	1	1	1	1	1	0	11	0
	31	1	1	1	0	0	1	0	9	1	1	1	1	1	0	15	0
	28	0	1	0	0	1	0	0	9	1	1	1	1	1	0	9	0
2020	25	1	1	1	1	1	0	0	9	1	1	1	1	1	0	15	0
2016	16	1	0	0	1	0	0	1	9	1	1		1	1	0	5	0
2017	28	0	0	1	1	0	0	0	9	1	1	1	0	0	0	10	0
2021	31	1	1	1	1	0	0	0	9	1	1	1	1	1	0	17	0
2021	12	1	1	0	1	0	0	0	9	1	1	1	0	0	0	7	0
2019	16	0	1	1	1	0	0	0	9	1	1	1	1	1	0	11	0
2005	20	0	0	1	1	1	0	0	9	1	1	1	1	1	1	14	3
2011	33	1	0	1	1	1	0	0	9	1	1	1	1	1	0	27	0
2010	40	0	1	1	0	0	0	0	9	1	1	1	1	1	0	5	0
2018	17	1	1	1	1	0	0	0	9	1	0	1	1	1	0	20	0
2022	17	1	1	0	0	0	0	0	9	1	1	1			0	5	0
2020	27	1	1	0	0	0	0	0	9	1	1		1	1	0	2	3
2019	56	1	1	1	1	1	0	0	9	1	1	1	1	0	1	18	0
2022	58	0	1	0	0	1	0	1	9	1	1	1			0	17	0
2007	40	0	0	0	1	0	0	0	9	1	1	1	0	1	0	8	0
2016	20	1	1	1	1	1	0	0	9	1	1	1	1	0	0	16	0
2023	44	0	1	0	1	1	0	0	9	1	1	1	1	1	0	13	0
2023	29	0	0	0	1	1	0	1	9	1	1	0	0	0	1	14	3
2023	40	0	1	1	1	0	0	0	9	1	1	1	0	0	0	11	0
2011	59	0	1	0	0	0	0	0	8	1	1	0	0	1	1	3	0
2019	20	1	1	1	1	0	0	1	8	1	1	1	1	1	0	11	0
2019	45	1	1	1	0	1	1	1	8	1	1	1	1	1	1	31	1
2016	45	1	1	1	1	0	0	0	8	1	1	1	1	1	0	13	0
2019	31	0	1	1	0	0	0	0	8	1	1	0	0	0	0	2	0
2013	13	1	1	1	1	1	0	0	8	1	1	1	1	1	0	23	0
2020	34	0	1	0	1	1	0	0	8	1	1	1	1	1	0	13	0
2016	23	1	1	1	1	1	0	1	8	1	1	1	1	1	0	16	0
2014	43	0	1	1	1	0	0	0	8	1	1		0	0	0	7	1
2017	20	1	1	1	0	0	0	0	8	1	1	0	1	1	0	5	0
2013	22	1	1	0	0	0	0	0	8	1	1	1	1	0	0	6	0
2019	17	0	1	1	0	0	0	0	8	1	1	0	0	0	0	5	0
2021	26	1	1	1	1	0	0	1	8	1	1	1	1	1	0	14	3
2019	33	1	1	1	0	1	0	1	8	1	1	0	1	0	0	14	0
2015	23	1	1	1	1	0	0	0	8	1	1	0	1	1	0	16	0
2016	27	1	1	1	1	1	0	1	8	1	1	1	1	1	1	14	3
2017	24	1	1	1	1	0	1	1	8	1	1	1	1	1	0	18	3
2011	21	1	0	1	1	1	0	0	8	1	1	1			1	22	1
2017	52	1	1	1	1	1	0	0	8	1	1		1	1	0	8	0
2020	19	1	1	1	1	0	0	0	8	1	1	1	1	1	0	12	0
2021	22	0	0	0	0	1	1	0	8	1	1	1	1	0	0	8	1
2014	33	0	1	1	1	0	0	0	8	1	1	1			0	8	0
2018	22	1	0	1	1	1	0	0	8	1	0	1	1	1	1	11	2
	22	1	1	1	0	1	1	1	8	1	1	1	1	1	0	24	0
	30	0	1	1	0	0	0	0	8	1	1		1	1	0	7	0
1996	21	0	1	1	1	0	0	0	8	1	0	0	0	1	0	7	0
2012	22	1	0	1	1	1	0	1	8	1	1	1	1	0	0	16	1
2021	16	1	1	1	1	1	0	1	8	1	1	1	1	1	0	16	0
2016	23	1	0	1	0	0	0	0	8	1	1	0	0	1	0	9	0
2022	37	0	1	0	0	0	0	0	8	1	1	1	1	1	0	6	0
2013	22	0	0	1	1	0	1	0	8	1	1	1	1	1	0	14	1
2020	29	1	1	1	1	0	0	0	8	1	1	1	1	1	0	11	3
1994	23	0	1	0	0	1	1	0	8	1	0				1	18	1
2023	17	1	1	1	1	1	0	0	8	1	1	1	1	1	0	19	0
2016	46	0	1	0	1	0	0	0	8	1	1		1	0	0	7	0
2016	18	0	1	1	0	0	0	0	8	1	0	1	0	0	1	2	3
2019	28	1	1	1	1	0	0	0	8	1	1	1	1	1	0	9	0
2023	19	1	1	1	1	1	0	0	8	1	1		0	0	0	9	0
2023	18	0	1	1	1	0	0	0	8	1	1		0	0	0	6	0
2022	30	1	1	1	1	0	0	0	8	1	1	1	1	1	0	7	0
2021	24	1	1	1	1	0	0	0	8	1	1	0	1	1	0	9	0
2022	23	1	1	1	0	0	0	0	8	1	1	1	1	1	0	9	0
2014	16	1	1	1	1	0	0	0	8	1	1		1	0	0	17	0
2012	25	0	1	1	0	0	0	0	8	1	1	1	1	1	0	7	3
2021	34	1	1	1	1	1	0	1	8	1	1		1	1	0	17	3
2023	24	1	0	1	1	0	0	0	8	1	1	1	0	0	0	4	0
2020	23	1	0	1	0	0	0	0	8	1	1	1	1	1	0	7	0
1996	34	0	0	0	0	1	0	0	8	1	0				1	4	0
2014	48	1	1	0	1	0	1	0	8	1	1	1	1	1	1	9	1
2022	25	0	1	1	1	1	0	1	8	1	1	1	1	1	0	15	3
2004	17	0	1	1	1	1	1	0	8	1	0	1	1	1	1	32	1
2016	27	1	0	1	0	1	0	1	8	1	1	0			0	6	3
2008	30	1	0	1	1	0	0	1	8	1	1	1	1	1	0	11	0
2020	13	1	1	1	0	1	0	0	8	1	1	0	0	0	1	6	1
2023	35	1	0	0	1	0	0	0	8	1	1	1			0	2	0
2020	32	1	1	1	0	0	0	0	8	1	1	1	1	1	0	4	0
2022	58	1	1	1	0	0	1	0	8	1	1	1	1	0	1	15	0
2020	35	1	1	1	1	0	0	0	7	1	1	0	1	1	1	8	1
2022	20	1	1	1	1	0	0	1	7	1	1	1	1	1	0	13	0
2016	26	0	0	0	1	0	0	0	7	1	1	1	1	0	0	8	0
2021	17	0	1	1	0	1	1	0	7	1	1	1	1	0	0	15	0
2019	49	0	0	1	0	1	0	0	7	1	1	1	1	1	0	14	0
2021	28	1	1	1	1	0	0	0	7	1	1	1	1	0	0	9	0
2008	44	0	1	1	0	1	0	0	7	1	1	1	1	1	0	10
2010	19	0	1	1	0	0	1	0	7	1	1	0	0	0	1	11	3
2020	60	0	1	1	0	0	0	0	7	1	1	0	0	1	0	8	0
2021	15	1	1	1	1	0	0	1	7	1	1	1	1	0	0	12	0
2014	37	1	1	1	1	0	0	1	7	1	1	1	1	1	0	10	3
2010	18	1	1	1	1	0	0	0	7	1	1	1	1	1	0	10	0
2019	16	0	1	1	1	0	0	1	7	1	1	0	1	1	0	16	2
2022	28	0	0	1	0	0	0	0	7	1	1	1			0	6	3
	15	1	0	1	1	0	0	0	7	1	1	1	0	0	1	9	0
2018	44	1	1	1	1	0	0	0	7	1	1	1	0	0	0	9	0
2017	27	0	1	1	0	0	0	0	7	1	1	1	1	1	0	7	1
2021	25	1	1	0	1	0	0	0	7	1	1	1	1	1	0	15	0
2010	51	1	1	1	1	1	0	0	7	1	1	1	1	0	1	25	0
2021	26	0	1	0	0	1	0	1	7	1	1	1	1	1	1	11	3
2020	14	0	0	1	1	1	0	0	7	1	1	0	0	0	0	10	3
2016	31	1	0	1	1	0	0	0	7	1	1	0	0	0	0	6	3
2021	25	1	1	0	1	1	0	0	7	1	1	1	1	1	0	15	0
2017	21	1	1	1	0	0	0	0	7	1	1	1	0	0	0	6	0
1995	38	0	0	1	1	1	0	0	7	1	0	0	0	0	1	14	1
2000	20	1	1	1	1	0	0	0	7	1	1				0	3	0
2016	26	0	0	1	0	0	0	0	7	1	1	0			0	2	0
2022	46	1	1	1	1	0	0	1	7	1	1		0	0	0	6	0
2016	24	1	1	1	1	0	0	0	7	1	0	0	1	1	0	14	3
2018	32	0	0	1	1	1	0	0	7	1	1	1	1	0	0	18	0
2019	54	0	0	1	0	0	1	0	7	1	1	1	1	0	0	14	0
2022	36	1	1	1	1	0	0	0	7	0	1	1	1	1	0	14	0
2019	28	1	1	1	0	0	0	0	7	1	1	0	1	0	0	6	0
2007	27	1	0	1	1	0	0	0	7	1	1	1	1	1	0	11	3
2022	21	0	1	1	0	1	0	0	7	1	1		1	1	0	13	0
2020	18	1	1	1	1	0	0	0	7	1	1	1	1	0	0	10	0
2019	38	1	1	1	0	1	0	1	7	1	1	1			1	17	3
2022	32	1	1	0	0	0	0	0	7	1	1	0	1	1	0	4	0
2022	30	1	1	0	0	1	0	0	7	1	1	1	1	1	1	6	1
2019	21	1	1	1	0	1	0	0	7	1	1	1	1	1	0	13	0
2023	19	1	1	1	1	0	0	0	7	1	1	1	0	0	0	5	0
2017	51	0	0	1	1	1	0	0	7	1	1	1	1	0	0	12	1
2020	12	0	1	1	1	1	1	0	7	1	1	1	0	0	0	22	0
2017	18	1	1	1	0	1	0	1	7	1	1	1	1	1	0	12	0
2019	39	0	0	1	1	1	0	0	7	1	1	1	1		0	14	0
2022	34	1	1	1	1	1	0	0	6	1	1	1	1	1	0	15	0
2021	20	0	0	1	0	1	0	0	6	1	1	1	1	1	0	17	3
2020	34	1	1	1	1	0	0	0	6	1	1	1	1	1	0	14	1
2019	26	1	0	1	1	0	0	0	6	1	1	1	0	0	0	7	0
2019	21	1	1	1	0	0	0	1	6	1	1	1	1	1	0	14	0
2012	55	1	1	1	1	0	0	0	6	1	1				0	4	0
2019	22	1	1	1	1	1	1	0	6	1	1		1	1	0	22	0
2021	25	0	1	1	0	0	0	0	6	1	1	1	1	0	0	6	0
2015	18	1	1	1	1	0	0	0	6	1	1	1			0	14	0
2023	44	1	0	1	1	0	0	0	6	1	1	0	0	1	0	7	0
2009	43	1	0	1	1	0	0	0	6	1	1		1	1	0	7
2017	37	1	1	1	1	0	0	0	6	1	1	1	1	1	0	17	0
2020	15	1	1	1	1	0	0	0	6	1	1	0	0	0	0	8	3
2019	24	1	1	1	1	0	0	0	6	1	1	1	1	1	0	9	0
2019	23	1	0	1	0	0	0	0	6	1	1	1	1	1	0	11	0
2008	26	0	0	1	1	1	0	0	6	1	1	0	0	0	0	9	3
2013	26	0	1	1	0	0	0	0	6	1	1	1			0	6	3
2011	40	0	0	1	1	0	0	0	6	1	1		1	0	0	12	0
2021	26	1	0	1	1	0	0	1	6	1	1	0	1	1	0	15	0
2016	40	0	1	0	0	0	0	0	6	1	1		0	0	0	1	0
2008	24	1	1	1	0	0	1	0	6	1	1	1	1	1	0	16	1
2020	44	0	0	1	1	0	0	0	6	1	1	1	1	1	0	8	1
2017	25	1	1	1	0	0	0	1	6	1	1	1	1	1	0	19	3
2019	15	1	1	1	1	1	0	0	6	1	1	1	0	0	0	12	0
2019	34	1	1	1	1	0	0	0	6	1	1		1	0	0	9	0
2018	21	1	1	1	1	0	0	0	6	1	1	1	1	1	0	21	0
	25	1	1	0	1	1	0	1	6	1	1	0			0	11	0
	41	0	1	1	0	0	0	0	6	1	1		0	1	1	5	0
2014	53	1	0	1	1	0	0	0	6	1	1		1	0	0	10	0
2021	24	0	0	1	0	1	0	0	6	1	1	0	1	1	0	10	3
2020	40	0	1	0	0	0	1	0	6	1	1	1	0	0	0	3	3
2019	48	1	0	1	1	0	0	0	6	1	1	0	1	0	0	6	2
2020	48	0	0	0	0	0	0	0	6	1	1	1	0	0	0	2	0
2020	20	1	1	1	0	1	0	0	6	1	1	1	1	1	0	10	0
2010	20	0	1	0	0	0	0	0	6	1	1	0	0	1	0	4	1
2023	19	1	1	1	1	1	1	0	6	1	1	1	1	1	0	17	0
2023	59	0	1	1	1	0	0	0	6	1	1	0	0	0	1	7	1
2023	57	0	1	1	0	1	0	0	6	1	1	0	1	1	0	10	0
1978	35	0	1	1	1	0	0	0	6	1	0	0	1	1	1	13	1
2012	25	1	0	1	1	0	0	0	6	1	1	1	1	1	0	13	0
2023	36	1	1	1	1	1	0	0	6	1	1	1	0	0	0	7	0
2022	40	0	0	0	1	0	0	0	6	1	1	0			1	4	0
2018	19	1	1	1	1	1	0	0	6	1	1	0	1	1	1	22	3
2018	27	0	1	0	0	1	0	1	6	1	1	1	1	1	0	23	3
2022	21	0	0	1	1	1	0	0	6	1	1	1	1	1	0	16	3
2019	42	1	1	1	1	1	1	0	6	1	1	1	1	0	0	29	0
2011	19	1	1	1	1	1	0	1	6	1	1	1	1	1	0	15	1
2020	13	1	1	1	0	0	0	0	6	1	1	1	1	1	0	8	1
2012	44	0	0	1	1	0	0	0	6	1	1	0	0	0	0	4	1
2023	43	0	0	1	1	0	0	0	6	1	1	1			0	8	3
2019	23	0	1	0	1	0	0	0	6	1	1	1	1	1	0	5	0
2019	20	1	1	1	0	0	0	0	6	1	1	1	1	1	0	10	1
2023	39	0	1	0	1	0	0	1	6	1	1	1	1	1	0	17	3
1998	30	0	1	0	0	0	0	0	6	1	0	1	1	1	1	5	1
2022	17	0	0	1	1	1	0	0	6	1	1	1	1	1	0	12	1
2016	28	1	1	1	1	1	1	1	6	1	1	1	1	1	0	30	3
2019	21	0	0	1	0	0	0	0	6	1	1	0	0	0	0	8	0
2015	17	1	1	1	1		0	0	6	1	1	1	1	1	0	12	0
2021	27	0	0	1	1	0	0	0	6	1	1	1	1	1	1	5	0
2001	45	1	1	1	1	1	0	0	6	1	1				1	14	0
2020	58	1	0	0	1	0	0	0	6	1	1		0	0	1	5	2
2013	28	1	1	1	0	1	0	1	6	1	1	1	1	1	1	11	0
2023	39	1	0	0	1	0	0	0	6	1	1	1	1	1	0	6	0
2019	26	1	1	1	0	0	1	0	6	1	1		1	1	0	16	3
2008	32	0	1	1	1	0	0	0	6	1	1	0	0	1	0	2	1
2023	25	1	0	1	1	0	0	0	6	1	1	1	0	0	0	0	0
2019	26	0	1	1	1	0	0	0	6	1	1	1	1	0	0	11	0
2018	22	1	1	1	0	0	0	0	6	1	1	1	1	1	1	2	1
2017	40	0	0	1	1	0	0	1	6	1	0	1	1	0	1	11	0
2023	19	1	0	1	1	0	0	0	6	1	1				0	17	2
2022	29	0	1	1	0	0	0	0	6	1	1	1	1	1	0	11	1
2023	52	1	1	1	1	0	0	0	6	1	1	0	1	1	0	5	1
2020	37	1	1	1	1	0	0	0	6	1	1	0	0	0	0	8	0
2021	42	1	1	1	1	0	0	0	5	1	1	1	1	0	0	14	0
2021	14	0	0	0	1	0	0	0	5	1	1	1	1	0	0	8	0
2016	17	1	1	0	0	1	0	0	5	1	1				1	8	0
2013	47	0	1	1	0	0	0	0	5	1	1	1			1	4	3
2014	15	1	1	1	0	1	0	0	5	1	1		1	1	0	12	3
2011	26	1	1	1	1	0	0	0	5	1	1	1	1	1	0	9	1
2013	37	0	1	1	1	0	0	0	5	1	1	1	1	1	0	8	1
2021	28	0	0	1	0	0	0	0	5	1	1	1	0	0	0	4	3
2019	27	0	0	1	1	0	0	0	5	1	1	1			0	4	3
2019	31	1	0	1	1	0	0	1	5	1	1	0	0	1	0	7	3
2017	15	1	1	1	1	0	0	0	5	1	1	1	1	0	0	12	0
2021	15	1	0	1	0	0	0	0	5	1	1	1	1	1	0	11	2
2019	17	0	0	1	0	1	0	0	5	1	1	1	1	1	0	12	1
2020	39	0	1	0	0	0	1	0	5	1	1	1			1	11	1
	15	0	0	1	1	0	1	0	5	1	1	0	0	0	0	12	0
	25	1	0	0	1	0	0	0	5	1	1	1	1	1	0	5	0
2011	31	0	1	1	1	0	1	0	5	1	1	1			0	17	0
2011	27	1	1	0	0	1	0	1	5	1	1		1	0	0	5	0
2020	35	0	0	1	0	0	0	0	5	1	1	1	1	1	0	8	3
2020	30	0	0	1	1	0	0	0	5	1	1	1	1	1	0	10	0
2017	23	0	1	1	1	0	0	0	5	1	1	0	0	0	0	7	0
2020	19	1	1	0	1	1	0	0	5	1	1	1	1	1	0	11	0
2020	74	0	0	1	1	0	0	0	5	1	1	0	0	0	0	10	2
2016	52	0	0	1	0	0	0	0	5	1	1	1	0	0	0	4	0
2021	19	1	1	0	0	1	0	0	5	1	1	1	1	1	0	10	3
2020	14	1	1	1	1	0	0	0	5	1	1	1	1	1	0	12	0
2020	50	0	1	1	1	0	0	0	5	1	1	1	1	0	0	10	3
2020	18	1	0	1	1	0	0	0	5	1	1	1	0	1	0	11	0
2013	57	1	1	1	1	0	0	0	5	1	1	0	1	0	0	8	0
2023	46	0	1	1	0	0	0	0	5	1	1	0	0	0	0	3	3
2009	27	0	0	1	1	1	0	0	5	1	1	1	1	0	0	26	1
1998	43	0	0	0	0	1	0	0	5	1	1	1			1	10	1
2022	31	1	1	1	0	1	0	0	5	0	1	1	1	0	0	13	0
2023	56	1	1	1	0	1	0	1	5	1	1	1	1	1	0	15	0
2017	36	0	0	0	1	1	0	0	5	1	1		1	1	0	10	1
2020	25	0	1	1	0	0	0	1	5	1	1	1	1	1	0	7	3
2010	17	1	1	1	1	1	1	1	5	1	1	1	1	1	0	31	3
2023	22	1	1	1	1	0	0	0	5	1	1	1	1	0	0	15	0
2018	22	1	1	1	0	0	0	0	5	1	0	1	1	1	1	17	1
2020	13	0	0	1	0	0	0	0	5	1	1				0	4	0
2016	33	0	1	0	0	0	1	0	5	1	1	0			0	9	1
2005	35	0	1	1	1	1	0	0	5	1	1	1	1	1	0	18	3
2020	41	0	0	1	1	0	0	0	5	1	1	1	1	1	0	4	0
2011	26	1	0	0	1	1	0	0	5	1	1	1	0	1	0	12	0
2023	32	1	1	1	1	0	1	1	5	1	1	1	1	1	1	23	0
2011	28	0	0	1	1	0	0	0	5	1	1		1	1	1	14	0
2013	53	0	0	0	1	0	0	0	5	1	1	1	1	1	1	9	1
2023	38	1	0	0	1	0	1	0	5	1	1	0	1	1	1	26	2
2023	27	0	0	1	1	0	0	0	5	1	1		0	0	0	5	0
2019	49	0	0	0	1	0	0	0	5	1	1	0	1	1	0	6	1
2020	54	0	0	0	1	0	0	0	5	1	0	0	0	0	1		1
2018	23	1	1	1	0	0	0	0	5	1	0	1	0	1	0	8	1
2021	22	1	1	0	1	0	0	0	5	1	0	1	1	1	0	13	0
2017	35	1	1	1	1	0	0	0	5	1	1	0	1	1	0	9	2
2014	57	1	1	1	1	1	1	1	5	1	1	0	1	1	1	23	1
2015	19	1	1	1	1	1	0	0	5	1	1	0	0	0	0	5	0
2022	32	1	1	1	0	0	0	0	5	1	1	1	1	1	0	12	0
2012	17	0	0	1	0	0	0	0	5	1	1	1	1	1	1	10	0
2020	66	1	1	1	0	0	0	0	4	1	1	1	1	1	0	8	0
2021	48	1	1	1	0	0	0	0	4	1	1	1	1	1	0	12	1
2021	24	1	1	0	0	1	0	1	4	1	1		0	0	0	7	0
2017	28	1	1	0	0	0	0	0	4	1	1	0	1	1	0	4	0
2009	44	0	0	0	0	0	1	0	4	1	1	1	0	0	1	10	1
2016	28	0	1	1	1	0	0	0	4	1	1		0	0	0	10	0
2009	55	0	0	1	1	0	0	0	4	1	1		0	0	0	2	0
2023	24	1	1	1	1	0	0	0	4	1	1	1			0	12	1
2019	22	1	1	0	0	0	0	0	4	1	1	0			0	13	0
2017	31	0	1	1	0	0	0	1	4	1	1		1	1	0	25	3
2020	23	1	1	1	0	1	0	1	4	1	1	1	1	1	0	20	0
2021	17	1	1	0	1	0	0	0	4	1	1	1	1	0	0	10	0
2016	26	1	0	1	0	0	0	1	4	1	1		1	1	0	9	0
	37	0	1	1	1	0	0	0	4	1	1	1	0	0	0	5	0
	28	0	1	0	0	0	0	0	4	1	1	1			0	3	0
	37	0	0	0	1	1	0	0	4	1	1	0	0	0	0	8	0
2021	29	1	1	0	1	1	0	0	4	1	1	1	1	0	0	14	0
2020	51	1	1	1	0	0	0	0	4	1	1	1	1	1	0	12	0
2020	26	1	1	1	1	0	1	0	4	1	1	1	1	1	0	23	3
2023	14	0	0	0	0	0	0	0	4	1	1				0		0
2012	20	1	1	1	1	1	0	0	4	1	1	0	1	1	0	13	0
2014	24	0	1	1	1	0	0	0	4	1	1	0			0	15	3
2022	22	1	1	1	1	0	0	1	4	1	1	0	1	1	0	8	0
2017	27	0	0	1	1	0	0	1	4	1	1	1	0	0	0	9	0
2018	31	1	1	1	1	0	0	0	4	1	1	1	0	0	1	10	0
2002	31	1	0	1	1	0	0	0	4	1	1				0	5	0
2012	50	0	1	0	0	0	0	0	4	1	0				0	2	2
2022	32	0	0	1	0	0	0	0	4	1	1	1	1	0	0	12	0
2014	43	0	1	1	1	0	0	0	4	1	1	0	0	0	1	9	1
2005	22	1	0	1	1	0	0	0	4	1	1	1	0	0	0	9	0
2023	21	1	1	1	1	1	0	0	4	1	1	1	1	1	0	10	1
2018	25	1	1	1	1	0	0	0	4	1	1	1	0	1	0	8	1
2019	27	0	1	1	1	0	0	0	4	1	1	0	1	1	0	9	0
2021	30	0	1	0	1	0	0	0	4	1	1	1	0	1	0	5	2
2022	31	0	0	1	1	0	0	0	4	1	1	0	0	0	0	2	1
2009	22	0	1	1	0	0	1	0	4	1	1	1			1	14	1
2015	15	1	1	1	0	0	0	0	4	1	1	1	1	1	0	11	1
2014	19	1	0	1	1	1	0	0	4	1	1	1	1	1	1	8	1
2020	15	0	1	1	0	0	0	1	4	1	1	1	1	1	0	6	1
2019	40	1	0	1	1	0	0	0	4	1	1	0	0	0	0	5	0
2023	31	1	0	0	1	0	1	0	4	1	1	1	0	0	0	19	0
2015	45	0	1	1	1	1	0	0	4	1	1	0	0	0	1	13	1
2020	22	1	1	0	0	1	0	0	4	1	1	1	1	1	0	14	0
2006	29	0	0	0	1	0	0	0	4	1	1	0	1	0	0	10	0
2018	22	0	0	0	0	0	0	0	4	1	1	1	1	0	1	9	1
2011	12	1	1	1	1	1	0	0	4	1	1	1	1	1	1	13	1
2011	21	0	0	0	1	0	0	0	3	1	0				0	4	0
2012	32	1	1	1	1	0	0	0	3	1	1	1	1	0	0	11	0
2019	37	0	1	0	1	0	0	0	3	1	1		0	1	0	7	0
2022	25	0	0	1	1	0	0	0	3	1	1	1	0	0	0	10	0
2022	18	0	1	1	1	0	0	0	3	1	1	1	1	1	0	9	0
2021	36	0	0	0	0	0	0	0	3	1	1	1	0	0	0	6	0
2015	51	1	1	0	0	0	0	0	3	1	1	1	0	0	0	2	0
2005	59	0	1	0	1	0	0	0	3	1	1	1			0	4	1
2010	15	1	1	1	1	0	0	0	3	1	0	1	0	0	0	9	0
2018	43	0	1	0	1	0	0	0	3	1	1	1	1	1	0	5	1
2019	37	1	1	1	1	0	0	0	3	1	1	1			0	11	0
2020	14	0	1	0	0	1	1	1	3	1	1		1	1	0	17	0
2020	24	1	1	1	1	0	0	0	3	1	1	0	1	1	0	10	0
2018	21	1	1	1	0	0	0	0	3	1	1	1			0	19	1
2014	32	1	1	1	1	1	1	0	3	1	1	1	1	1	0	18	3
2018	18	1	1	0	1	0	0	0	3	1	1				0	6	3
2021	36	1	1	1	0	0	0	0	3	1	1	0	0	1	0	7	0
2021	55	0	1	0	0	0	0	0	3	1	1				1	1	0
2018	32	0	0	1	1	0	0	0	3	1	1	1	0	0	0	4	0
2011	50	1	0	1	1	0	0	0	3	1	1	0	0	0	0	7	0
2021	19	1	1	1	1	0	0	0	3	1	1	0	1	1	0	9	0
2021	25	1	1	1	1	0	0	0	3	1	1	1			0	7	1
2020	51	0	1	1	1	1	0	0	3	1	1	1	1	1	0	24	0
2014	17	1	1	1	1	1	0	0	3	1	1		1	1	0	9	1
2022	48	0	1	1	1	0	0	0	3	1	1		0	0	0	4	2
2021	25	1	0	1	1	0	0	0	3	1	1	1			0	8	0
2012	55	1	1	1	1	0	0	0	3	1	1	1			0	10	1
2017	23	0	1	1	1	0	0	0	3	1	1		1	0	0	9	0
2009	17	0	1	1	0	0	0	1	3	1	1	1	1	1	0	9	3
2019	32	1	0	1	1	0	0	0	3	1	1	0	1	1	0	5	3
2021	33	0	0	1	1	0	0	0	3	1	1	1	0	0	0	10	3
2022	36	1	0	1	1	1	0	0	3	1	1	1	1	1	0	20	3
2022	44	0	1	0	0	0	0	0	3	1	1	0	1	1	0	4	0
2008	41	0	1	0	0	0	0	0	3	1	1				0	1	0
2019	25	1	0	1	0	1	0	0	3	1	1	1	0	0	0	13	0
	17	1	0	0	1	0	0	0	3	1	1		1	1	0	7	0
	41	1	1	0	0	0	0	0	3	1	1	0	1	0	0	3	0
	20	1	1	1	0	1	1	0	3	1	1	1	1	1	0	14	0
	19	1	1	0	1	0	0	0	3	1	1	1	1	1	0	6	0
	32	0	1	0	0	0	0	0	3	1	1	1	1	1	0	4	0
2020	27	1	1	0	0	1	0	0	3	1	1	1			0	9	1
2019	49	1	1	0	1	0	0	0	3	1	1	1	1	1	0	9	1
2015	18	0	0	1	1	0	0	0	3	1	1		0	0	0	10	0
2015	20	1	0	1	0	0	0	0	3	1	1	1	1	1	0	10	3
2017	63	0	1	1	1	0	0	0	3	1	1	1	0	0	0	9	0
2022	37	0	0	1	1	0	0	0	3	1	1	1	0	1	0	9	0
2022	23	0	0	1	1	1	0	0	3	1	1	1	1	0	0	10	1
2019	22	0	1	1	1	0	0	0	3	1	1		1	1	0	10	3
2016	14	1	0	1	1	0	0	0	3	1	1		1	1	0	10	3
2005	21	0	0	1	0	0	0	0	3	1	1	1			1	6	0
2014	22	1	1	1	1	0	0	0	3	1	1	1	1	1	0	25	0
2016	23	1	1	0	0	0	0	0	3	1	1	1	1	0	0	15	0
2011	20	1	1	1	0	0	0	0	3	1	0	1	1	1	0	9	1
2012	36	0	1	1	0	0	0	0	3	1	1	0	1	1	1	4	0
2014	15	0	0	0	1	0	0	0	3	1	1	1	1	0	0	8	0
2022	32	0	0	0	1	0	0	0	3	1	1	1	1	1	0	8	0
2019	19	1	1	1	1	1	0	1	3	1	1	1	1	1	0	30	0
2021	22	1	0	1	0	0	0	0	3	1	0	0			1	3	3
2013	52	0	1	1	0	0	0	0	3	1	1				1	3	0
2010	23	0	1	0	0	1	0	0	3	1	1	1	1	1	0	8	0
2016	29	0	0	1	0	1	0	0	3	1	1		1	1	0	10	0
2021	29	1	1	1	1	1	0	0	3	1	1	0	0	0	0	16	3
2015	35	1	1	1	1	1	0	0	3	1	1	1	0	0	0	26	1
2019	38	1	1	1	1	0	0	1	3	1	0	1	0	1	0	19	3
2022	62	0	1	0	0	0	0	0	3	1	1	1	1	1	0	5	0
2023	63	0	0	1	1	0	0	1	3	1	1	1	0	0	0	4	3
2023	33	1	1	1	1	1	0	1	3	1	1		1	1	0	12	0
2011	54	1	1	1	1	0	0	0	3	1	1	1	1	1	0	12	0
2020	35	0	0	0	1	0	0	0	3	1	1	1			0	6	0
2023	41	0	1	1	1	0	0	0	3	1	1	1	0	1	0	9	0
2022	32	0	0	0	1	0	0	0	3	1	1	1	0	0	0	2	0
2017	45	0	1	0	0	0	0	0	3	1	1	0	1	1	0	2	0
2023	58	0	1	0	1	1	0	0	3	1	1	0	1	0	0	10	0
2009	10	0	0	0	0	1	0	0	3	1	1	1	1	1	0	8	0
2022	18	1	0	1	1	0	0	0	3	1	1	1	1	0	0	7	2
2022	38	0	1	0	1	0	0	0	3	1	1	1	1	1	0	9	1
2022	38	1	0	1	1	0	0	0	3	1	1	0	0	0	0	6	0
2020	22	1	0	1	0	0	0	0	3	1	1	0	1	0	0	7	0
2017	52	0	1	0	0	0	0	0	3	1	1	1	1	1	0	4	0
2021	27	1	0	1	1	0	0	0	3	1	1	1	1	1	0	9	0
2022	53	0	1	1	1	0	0	0	3	1	1	1	1	1	0	9	0
2020	32	0	0	1	1	0	0	0	3	1	1	1	0	0	0	18	0
2024	34	1	1	1	1	1	0	0	3	1	0	1	1	1	0	19	3
2024	40	1	1	1	1	1	0	0	3	1	0	1	1	1	0	10	1
2014	23	0	1	1	1	0	0	0	3	1	1	0	1	1	0	7	3
2021	26	0	0	1	1	0	0	0	3	1	1	1	0	0	0	8	3
2022	20	0	1	1	1	1	0	0	3	1	1	1	1	1	0	8	3
2022	43	1	0	1	1	0	0	0	3	1	1		1	0	1	7	0
2020	49	0	1	1	1	1	0	0	3	1	1	0	0	0	0	4	0
2018	22	0	1	0	0	0	0	0	3	1	1	1	1	1	0	8	2
2022	36	1	1	1	1	1	0	1	3	1	1	1	1	1	0	17	0
2023	34	0	1	0	1	0	0	0	3	1	1	1	1	0	0		0
2023	12	0	1	0	1	0	0	0	3	1	1	1	1	1	0	10	0
2019	33	0	1	1	0	1	0	0	3	1	0	0	0	0	0	7	1
2018	20	0	1	1	0	0	0	0	3	1	1	1	1	1	0	6	0
2019	25	0	1	0	1	0	0	0	3	1	0	1	0	0	0	9	0
2024	42	0	1	1	0	1	0	0	3	1	1	1	1	0	1	16	0
2022	26	0	1	0	0	0	0	0	3	1	1		1	0	0	3	1
2012	32	1	1	1	0	0	0	0	3	1	1	1	1	0	0	5	1
2022	14	1	1	1	1	0	0	1	3	1	1	0	1	1	0	12	0
2020	68	0	1	1	0	0	0	0	2	1	1	1	0	0	0	6	0
2009	22	1	1	0	1	0	0	0	2	1	0	1	0	0	0	4	0
2018	32	0	1	1	0	0	0	0	2	1	1	1	0	0	0	1	0
2016	25	0	1	1	0	0	0	0	2	1	1		0	0	0	3	1
2017	13	0	0	1	0	0	0	0	2	1	1	1	0	0	0	6	0
2023	14	1	1	1	1	1	0	0	2	1	1	1	1	1	0	13	0
2021	36	1	1	1	0	0	0	0	2	1	1	1	0	1	0	11	0
2019	23	0	1	0	1	0	0	0	2	1	1	1	1	1	0	9	1
2021	43	0	1	1	1	1	0	0	2	1	1	1	1	1	0	10	3
2021	34	0	1	0	0	0	0	0	2	1	1	0	1	0	0	2	3
2016	15	1	1	1	0	0	0	0	2	1	1	0	1	0	1	17	3
2002	35	1	0	1	1	0	0	0	2	1	1	0	0	0	0	7	0
2017	39	0	0	1	0	0	0	0	2	1	1	1	1	0	0	6	0
2017	28	1	0	1	1	0	0	0	2	1	1	1	1	1	0	13	3
2019	27	0	0	1	1	0	0	0	2	1	1	1	1	0	0	6	1
2020	54	0	0	1	1	0	0	0	2	1	1	0	1	1	0	8	0
2021	48	0	0	0	1	0	0	0	2	1	1	1	0	0	0	2	0
2017	51	0	0	1	1	0	0	0	2	1	1		0	0	0	2	3
2014	21	1	0	1	1	0	0	0	2	1	1	0	1	1	0	6	0
	27	1	0	1	1	0	0	0	2	1	1		1	1	0	5	0
	11	0	0	1	0	0	0	0	2	1	1	1	1	1	0	6	0
	46	0	0	1	1	0	0	0	2	1	1	0	0	0	0	8	0
2015	24	1	1	1	1	0	0	0	2	1	1	1	1	1	0	13	3
2023	25	1	1	1	1	1	0	0	2	1	1	1	1	1	0	18	0
2021	15	1	1	1	1	0	1	0	2	1	1	1	1	1	0	23	0
2016	56	0	1	1	1	0	0	0	2	1	1	0	0	0	0	9	1
2006	29	0	0	1	1	0	0	0	2	1	1	1	0	0	0	8	0
2019	33	0	0	1	0	0	0	0	2	1	1		1	1	0	4	3
2023	17	1	1	1	0	0	0	0	2	1	1	1	1	1	0	9	0
2018	30	0	0	1	1	0	0	0	2	1	1	1			0	8	1
2022	46	1	0	1	1	0	0	0	2	1	1		1	0	0	7	3
2021	28	0	0	1	0	0	0	0	2	1	1	1	1	1	0	6	3
2015	19	1	1	1	1	0	0	0	2	1	1	0	1	1	0	4	3
2021	25	0	0	0	1	0	0	0	2	1	1	1	1	1	0	8	3
2011	17	0	0	0	1	0	0	0	2	1	1		1	1	0		0
2014	40	1	1	1	1	0	0	0	2	1	1	1	1	1	0	18	0
2009	20	0	0	1	1	1	0	0	2	0	0	1	0	0	0	6	0
2015	12	1	1	1	1	0	0	0	2	1	1	1	1	1	0	12	0
2011	24	1	1	1	1	0	0	0	2	1	1	1	1	1	0	13	0
2015	29	0	0	1	1	0	0	0	2	1	1	1	1	1	0	10	0
2018	30	0	0	1	1	0	0	0	2	1	1	0	0	1	0	10	0
2023	40	1	1	0	0	1	0	0	2	1	1	1	1	1	0	6	0
2024	30	1	1	0	1	0	0	0	2	1	1	0	1	1	0	8	3
2019	17	0	1	0	0	1	1	0	2	1	1	0	0	0	1	13	0
2023	61	1	1	1	0	0	0	0	2	1	1	0			0	3	0
2022	23	0	0	1	0	0	0	0	2	1	1	0	0	0	0	6	1
2022	22	0	0	1	1	0	0	0	2	1	1	1	1	1	0	8	0
2021	28	1	0	1	1	0	0	0	2	1	1	0	0	0	0	5	0
2023	54	0	1	0	0	0	1	0	2	1	1	0	1	1	0	3	0
2021	27	0	1	1	1	0	0	0	2	1	1	0	1	1	0	9	0
2020	17	0	1	1	0	0	0	0	2	1	1	1	1	0	0	7	0
2024	26	1	1	1	0	0	0	0	2	1	1	0	1	0	0	6	3
2017	34	1	1	1	0	0	0	0	2	1	1	1	1	0	1	10	0
2024	25	1	0	1	1	0	0	0	2	1	1	1	1		0	8	3
2020	37	0	1	1	1	1	1	0	2	1	1	1	0	0	1	6	1
2019	59	0	0	0	1	0	0	0	2	1	1	1	0	0	1	6	1
2023	36	1	1	0	1	0	0	0	2	1	1	1	0	0	0	6	0
2020	68	0	0	1	1	0	0	0	2	1	1	0	1	1	1	10	0
2018	40	1	1	1	0	1	0	0	2	1	1	0	0	0	0	17	0
2023	26	0	1	1	0	1	0	0	2	1	1	1	1	0	0	13	0
2022	43	1	1	1	1	0	0	0	2	1	1				0	4	0
2017	53	1	1	1	1	0	0	0	2	1	1	0	0	0	0	8	0
2018	40	0	1	1	0	0	0	0	1	1	1		0	1	0	9	0
2016	38	0	1	1	1	1	0	1	1	1	1	1	1	1	0	16	0
2018	54	0	1	0	0	0	0	0	1	1	1	1	0	0	0	3	0
2020	47	1	1	1	0	0	0	0	1	1	1	0			0	4	0
2018	20	1	0	1	1	0	0	0	1	1	1	0			0	5	0
2018	20	0	0	1	1	0	0	0	1	1	1	0	0	0	0	8	1
2018	26	0	0	1	1	0	0	0	1	1	1		0	0	0	4	0
2009	19	0	0	1	0	1	0	0	1	1	1	1	1		0	12	0
2021	64	1	0	0	1	0	0	0	1	1	1	1	0	0	0	7	3
2016	73	0	1	1	0	0	0	0	1	1	1	0	0	0	0	5	1
2019	33	0	0	0	1	0	0	0	1	1	1	1	0	0	0	6	0
2017	26	0	1	0	1	0	0	0	1	1	1	0	0	0	0	2	1
2021	62	0	0	1	1	0	0	0	1	1	1	0	1	1	0	8	3
2011	39	1	1	1	1	0	0	0	1	1	1	0			0	5	3
2018	44	1	1	0	0	0	0	0	1	1	1	1	1	0	0	6	0
2021	17	1	0	1	1	0	0	0	1	1	1		1	1	0	9	3
2014	38	0	0	1	0	0	0	0	1	1	1	0	0	0	0	10	1
2020	29	0	0	1	1	0	0	0	1	1	1	1	0	0	0	8	0
	17	1	1	1	1	0	0	0	1	1	1	1	1	1	0	15	0
	34	1	0	1	1	0	0	0	1	1	1	1	1	1	0	13	1
	21	1	1	1	0	0	0	0	1	1	1	1	1	1	0	9	0
	25	0	1	1	1	0	0	0	1	1	1	0	1	1	0	2	0
	36	0	0	0	1	0	0	0	1	1	1	1	1	1	0	8	0
	32	1	1	1	1	0	0	0	1	1	1		0	0	0	8	1
	56	0	0	1	1	0	0	0	1	1	1	1	0	1	0	6	1
	17	1	1	1	0	0	0	0	1	1	1	1	1	1	0	7	0
	26	0	0	1	1	0	0	0	1	1	1	1	0	0	0	6	0
	52	0	0	0	1	0	0	0	1	1	1	0	1	0	0	6	0
2010	13	0	0	1	1	0	0	0	1	1	1		0	0	0	8	0
2018	66	0	1	0	1	0	0	0	1	1	1	1	0	0	1	11	0
2021	31	0	0	1	1	0	0	0	1	1	1	1	0	0	0	8	3
2013	27	0	0	1	1	0	0	0	1	1	1	0	1	1	0	8	0
2011	22	0	0	1	0	0	0	1	1	1	1	1	1	0	0	12	1
2016	42	1	0	1	0	0	0	1	1	1	1		0	0	0	5	0
2021	18	1	0	1	1	0	0	0	1	1	1	0	0	0	0	7	0
2018	24	1	1	1	0	1	0	0	1	1	1	1	1	1	0	11	0
2008	19	1	1	1	1	0	0	0	1	1	1	1			1	12	0
2020	16	0	0	1	1	0	0	0	1	1	1	1	0	0	0	8	3
2021	38	0	0	1	1	0	0	0	1	1	1	0	0	0	0	8	3
2004	51	0	0	1	0	0	0	0	1	1	1		1	1	0	8	1
2009	28	0	0	0	0	1	0	0	1	1	1	0	1	0	0	8	3
2020	39	1	0	1	1	0	0	0	1	1	1	0	0	0	0	9	0
2001	24	0	0	1	1	0	0	0	1	1	1	1	1	1	0	6	1
2007	23	0	1	1	1	1	0	0	1	1	1	1	1	1	0	10	3
2022	43	0	0	0	1	0	0	0	1	1	1	1	1	0	0	2	2
2017	27	0	1	1	0	0	0	0	1	1	1	1	1	1	0	5	3
2013	24	0	0	0	0	1	0	0	1	1	0	0	0	0	0	4	0
2016	43	0	0	0	1	0	0	0	1	1	0	1			0	6	0
2010	22	0	1	0	1	0	0	0	1	1	1	1	0	0	0	3	0
2017	32	0	0	1	0	0	0	0	1	1	1		0	0	0	1	0
2016	46	0	0	0	1	1	0	0	1	1	1		0	0	0	8	1
2018	37	0	1	1	1	0	0	0	1	1	1	0	0	0	0	2	0
2015	34	0	1	1	1	0	0	0	1	1	1	1	1	0	0	11	0
2010	33	0	0	1	1	0	0	0	1	1		1	1	1	0	6	0
2011	25	0	0	1	1	0	0	0	1	1	1	0	0	0	0	8	0
2010	70	0	0	0	1	1	0	0	1	1	1	1	1	0	0	12	0
2016	52	0	0	0	1	1	0	0	1	1	1	1	1	1	0	8	0
2013	21	0	0	1	1	0	0	0	1	1	1	1	0	0	1	8	1
2006	18	0	1	1	0	1	0	0	1	1	1	0	0	0	0	6	0
2023	47	0	1	0	0	0	0	1	1	1	1	0	1	1	0	4	1
2023	35	1	1	1	1	0	0	0	1	1	1	1	1	1	1	25	1
2022	79	0	1	0	1	0	0	0	1	1	1	1	0	0	1	7	1
2022	35	1	1	1	1	0	0	0	1	1	1	1	1	1	0	12	0
2021	54	0	0	1	1	0	0	0	1	1	0	1	0	0	0	8	0
2008	33	0	1	1	1	0	0	0	1	1	1	0	0	0	0	10	2
2019	15	0	1	1	1	0	0	0	1	1	1	1	1	1	0	13	2
2022	43	0	0	1	0	0	1	0	1	1	1	0	0	0	0	10	0
2010	27	1	0	1	1	0	0	0	1	1	1	0	0	0	0	7	0
2021	26	0	1	1	1	0	0	0	1	1	1	1	1	1	0	10	3
2016	27	1	1	1	1	1	0	0	1	1	1		1	1	0	12	0
2015	29	0	1	1	0	0	0	0	1	1	1	0	0	0	0	3	3
2023	44	1	1	1	1	0	1	0	1	1	1	1	0	0	0	18	3
2015	28	0	1	0	0	0	0	0	1	1	1	1	1	1	1	5	1
2011	13	1	0	1	0	0	0	0	1	1	1	1			0	5	0
2017	54	1	0	1	1	0	0	0	1	1	1	1	0	0	0	9	0
2018	30	0	1	1	1	0	0	0	1	1	1	1	1	1	0	11	0
2021	34	0	1	0	1	0	0	0	1	1	1	1	0	0	0	7	0
2022	25	0	0	1	1	0	0	0	1	1	1	1	0	0	0	8	2
2023	19	0	1	0	0	0	0	0	1	1	1	1	1	0	0	5	0
2020	18	1	1	1	1	0	0	0	1	1	1	1	1	1	0	7	0
2021	33	1	1	0	0	0	0	0	1	1	1	1	1	1	0	6	0
2000	22	0	1	1	0	0	0	0	1	1	1				0	2	3
2020	31	0	0	1	1	1	0	0	1	1	1	0			0	6	3
2022	35	0	0	1	0	0	0	0	1	1	1	1	1	1	0	6	3
2022	23	0	0	0	1	0	0	0	1	1	1	0			0	4	3
2019	31	0	1	1	1	0	0	0	1	1	1		0	0	0	7	0
2022	48	0	0	0	0	0	0	0	1	1	1	1	0	0	0	2	0
2023	23	1	0	0	1	0	0	0	1	1	1	0	0	0	0	13	0
2023	23	1	0	0	1	0	0	0	1	1	1	0	0	0	0	7	0
2023	22	1	1	0	0	1	0	0	1	1	1	1	1	0	0	10	0
2022	23	0	1	1	0	0	0	0	1	1	1		0	0	0	4	0
2020	36	0	0	1	1	0	0	0	1	1	1	0	0	0	0	12	0
2024	22	1		0			0	0	1	1	1	0	0	0	0		0
2014	26	0	1	0	0	0	0	0	1	1	1		1	1	0	3	1
2012	46	0	0	1	1	0	0	0	1	1	1		1	1	1	10	1
2017	26	0	0	1	1	0	0	0	1	1	1	1	0	0	1	10	1
2017	16	0	0	0	0	0	0	0	1	1	1	0	0	0	0	5	0
2021	37	0	1	0	0	0	0	0	1	1	1	1	1	1	1	4	0
2008	33	1	0	1	1	0	0	0	1	1	1	1	1	0	0	14	1
2021	34	0	0	0	0	1	0	0	1	1	1	1	0	0	0	10	0
